# Supplementary material for: Bis[(1,10-phenanthroline-κ2 N,N′)bis­(triphenyl­phosphane-κP)copper(I)] nona­deca­oxidohexa­molybdate(VI)
Source: Acta Crystallogr Sect E Struct Rep Online. 2012 Aug 25;68(Pt 9):m1206–7. doi: 10.1107/S1600536812036367 (PMC3435619; doi:10.1107/S1600536812036367)
Supplement: Supplementary file 1 [file e-68-m1206-sup1.cif]

##############################################################################
#                                                                            #
# This CIF contains the data in a paper accepted for publication in          #
# Acta Crystallographica Section E. It conforms to the requirements of       #
# Notes for Authors for Acta Crystallographica Section E, and has been       #
# peer reviewed under the auspices of the IUCr Commission on Journals.       #
#                                                                            #
# Full details of the Crystallographic Information File format               #
# are given in the paper "The Crystallographic Information File (CIF):       #
# a New Standard Archive File for Crystallography" by S. R. Hall, F. H.      #
# Allen and I. D. Brown [Acta Cryst. (1991), A47, 655-685].                  #
#                                                                            #
# The current version of the core CIF dictionary is obtainable from          #
# ftp://ftp.iucr.org/pub/cif_core.dic.                                       #
#                                                                            #
# Software is freely available for graphical display of the structure(s)     #
# in this CIF. For information consult the CIF software page                 #
# http://www.iucr.org/resources/cif/software.                                #
#                                                                            #
# This file may be used for bona fide research purposes within the           #
# scientific community so long as proper attribution is given to the journal # 
# article from which it was obtained.                                        #
#                                                                            #
##############################################################################
data_I
_audit_creation_method     SHELXL-97
_chemical_name_systematic
;
Bis[(1,10-phenanthroline-\k^2^<i>N</i>,<i>N</i>')bis(triphenylphosphane-
\k<i>P</i>)copper(I)] nonadecaoxidohexamolybdate(VI)
;
_chemical_name_common     ?
_chemical_formula_moiety     '2(C48 H38 Cu N2 P2 +), Mo6 O19 2-'
_chemical_formula_sum     'C96 H76 Cu2 Mo6 N4 O19 P4'
_chemical_formula_iupac     '[Cu (C12 H8 N2) (C18 H15 P)2]2 [Mo6 O19]'
_chemical_formula_weight     2416.23
_chemical_melting_point     ?
_symmetry_cell_setting     triclinic
_symmetry_space_group_name_H-M     'P -1'
_symmetry_space_group_name_Hall     '-P 1'
loop_
    _symmetry_equiv_pos_as_xyz
    'x, y, z'
    '-x, -y, -z'
_cell_length_a     11.287(2)
_cell_length_b     13.572(3)
_cell_length_c     16.307(3)
_cell_angle_alpha     109.03(3)
_cell_angle_beta     102.98(3)
_cell_angle_gamma     93.93(3)
_cell_volume     2273.7(8)
_cell_formula_units_Z     1
_cell_measurement_reflns_used     22955
_cell_measurement_theta_min     1.3
_cell_measurement_theta_max     26.7
_cell_measurement_temperature     298(2)
_exptl_crystal_description     block
_exptl_crystal_colour     green
_exptl_crystal_size_max     0.3
_exptl_crystal_size_mid     0.2
_exptl_crystal_size_min     0.1
_exptl_crystal_density_diffrn     1.765
_exptl_crystal_density_meas     ?
_exptl_crystal_density_method     'not measured'
_exptl_crystal_F_000     1202
_exptl_absorpt_coefficient_mu     1.401
_exptl_absorpt_correction_type     numerical
_exptl_absorpt_process_details     '(X-SHAPE; Stoe & Cie, 2009)'
_exptl_absorpt_correction_T_min     0.8176
_exptl_absorpt_correction_T_max     0.9084
_exptl_special_details     ?
_diffrn_ambient_temperature     298(2)
_diffrn_radiation_type     MoK\a
_diffrn_radiation_wavelength     0.71073
_diffrn_radiation_monochromator     graphite
_diffrn_measurement_device_type     'Stoe IPDS 2'
_diffrn_measurement_method     '\w and \f scans'
_diffrn_detector_area_resol_mean     6.67
_diffrn_reflns_number     22882
_diffrn_reflns_av_R_equivalents     0.0239
_diffrn_reflns_av_sigmaI/netI     0.0307
_diffrn_reflns_theta_min     1.37
_diffrn_reflns_theta_max     26.73
_diffrn_reflns_theta_full     26.73
_diffrn_measured_fraction_theta_max     0.993
_diffrn_measured_fraction_theta_full     0.993
_diffrn_reflns_limit_h_min     -14
_diffrn_reflns_limit_h_max     14
_diffrn_reflns_limit_k_min     -17
_diffrn_reflns_limit_k_max     17
_diffrn_reflns_limit_l_min     -19
_diffrn_reflns_limit_l_max     20
_diffrn_standards_number     ?
_diffrn_standards_interval_count     ?
_diffrn_standards_interval_time     ?
_diffrn_standards_decay_%     ?
_refine_special_details
;
Refinement of <i>F</i>^2^ against ALL reflections. The weighted <i>R</i>-factor
<i>wR</i> and goodness of fit <i>S</i> are based on <i>F</i>^2^, conventional
<i>R</i>-factors <i>R</i> are based on <i>F</i>, with <i>F</i> set to zero for
negative <i>F</i>^2^. The threshold expression of <i>F</i>^2^ >
\s(<i>F</i>^2^) is used only for calculating <i>R</i>-factors(gt) <i>etc</i>.
and is not relevant to the choice of reflections for refinement.
<i>R</i>-factors based on <i>F</i>^2^ are statistically about twice as large
as those based on <i>F</i>, and <i>R</i>- factors based on ALL data will be
even larger.
;
_reflns_number_total     9593
_reflns_number_gt     7714
_reflns_threshold_expression     I>2sigma(I)
_refine_ls_structure_factor_coef     Fsqd
_refine_ls_matrix_type     full
_refine_ls_R_factor_all     0.0386
_refine_ls_R_factor_gt     0.0261
_refine_ls_wR_factor_gt     0.0594
_refine_ls_wR_factor_ref     0.0630
_refine_ls_goodness_of_fit_ref     0.856
_refine_ls_restrained_S_all     0.856
_refine_ls_number_reflns     9593
_refine_ls_number_parameters     592
_refine_ls_number_restraints     0
_refine_ls_hydrogen_treatment     constr
_refine_ls_weighting_scheme     calc
_refine_ls_weighting_details
                 'calc w=1/[\s^2^(Fo^2^)+(0.0449P)^2^] where P=(Fo^2^+2Fc^2^)/3'
_atom_sites_solution_hydrogens     geom
_atom_sites_solution_primary     direct
_atom_sites_solution_secondary     difmap
_refine_ls_shift/su_max     0.001
_refine_ls_shift/su_mean     0.000
_refine_diff_density_max     0.246
_refine_diff_density_min     -0.565
_refine_ls_extinction_method     none
_refine_ls_extinction_coef     ?
loop_
    _atom_type_symbol
    _atom_type_description
    _atom_type_scat_dispersion_real
    _atom_type_scat_dispersion_imag
    _atom_type_scat_source
    C C 0.0033 0.0016 'International Tables Vol C Tables 4.2.6.8 and 6.1.1.4'
    H H 0.0000 0.0000 'International Tables Vol C Tables 4.2.6.8 and 6.1.1.4'
    O O 0.0106 0.0060 'International Tables Vol C Tables 4.2.6.8 and 6.1.1.4'
    Mo Mo -1.6832 0.6857 'International Tables Vol C Tables 4.2.6.8 and 6.1.1.4'
    Cu Cu 0.3201 1.2651 'International Tables Vol C Tables 4.2.6.8 and 6.1.1.4'
    P P 0.1023 0.0942 'International Tables Vol C Tables 4.2.6.8 and 6.1.1.4'
    N N 0.0061 0.0033 'International Tables Vol C Tables 4.2.6.8 and 6.1.1.4'
_computing_data_collection     'X-AREA (Stoe & Cie, 2009)'
_computing_cell_refinement     'X-AREA (Stoe & Cie, 2009)'
_computing_data_reduction     'X-RED32 (Stoe & Cie, 2009)'
_computing_structure_solution     'SHELXS97 (Sheldrick, 2008)'
_computing_structure_refinement     'SHELXL97 (Sheldrick, 2008)'
_computing_molecular_graphics     'DIAMOND (Brandenburg, 2006)'
_computing_publication_material     'publCIF (Westrip, 2010)'
loop_
    _atom_site_type_symbol
    _atom_site_label
    _atom_site_fract_x
    _atom_site_fract_y
    _atom_site_fract_z
    _atom_site_U_iso_or_equiv
    _atom_site_adp_type
    _atom_site_calc_flag
    _atom_site_refinement_flags
    _atom_site_occupancy
    _atom_site_symmetry_multiplicity
    _atom_site_disorder_assembly
    _atom_site_disorder_group
    N N1 0.77376(18) 0.75215(17) 0.33346(13) 0.0316(4) Uani d . 1 1 . .
    C C2 0.7543(2) 0.8190(2) 0.40689(18) 0.0395(6) Uani d . 1 1 . .
    H H2 0.7061 0.8704 0.4011 0.047 Uiso calc R 1 1 . .
    C C3 0.8023(3) 0.8165(3) 0.49267(18) 0.0475(7) Uani d . 1 1 . .
    H H3 0.7852 0.8646 0.5424 0.057 Uiso calc R 1 1 . .
    C C4 0.8742(3) 0.7429(3) 0.50257(19) 0.0496(7) Uani d . 1 1 . .
    H H4 0.9069 0.7403 0.5594 0.060 Uiso calc R 1 1 . .
    C C5 0.8988(2) 0.6712(2) 0.42729(18) 0.0392(6) Uani d . 1 1 . .
    C C6 0.8446(2) 0.6764(2) 0.34301(16) 0.0306(5) Uani d . 1 1 . .
    C C7 0.9768(3) 0.5924(3) 0.4315(2) 0.0490(7) Uani d . 1 1 . .
    H H7 1.0152 0.5893 0.4872 0.059 Uiso calc R 1 1 . .
    C C8 0.9951(2) 0.5240(3) 0.3575(2) 0.0478(7) Uani d . 1 1 . .
    H H8 1.0459 0.4740 0.3627 0.057 Uiso calc R 1 1 . .
    C C9 0.9388(2) 0.5253(2) 0.27000(19) 0.0371(6) Uani d . 1 1 . .
    C C10 0.86382(19) 0.60291(19) 0.26322(17) 0.0305(5) Uani d . 1 1 . .
    N N2 0.81050(17) 0.61224(16) 0.18323(13) 0.0310(4) Uani d . 1 1 . .
    C C12 0.8292(2) 0.5449(2) 0.10935(18) 0.0394(6) Uani d . 1 1 . .
    H H12 0.7927 0.5507 0.0543 0.047 Uiso calc R 1 1 . .
    C C13 0.9012(3) 0.4656(2) 0.1106(2) 0.0480(7) Uani d . 1 1 . .
    H H13 0.9120 0.4195 0.0573 0.058 Uiso calc R 1 1 . .
    C C14 0.9558(2) 0.4563(2) 0.1909(2) 0.0473(7) Uani d . 1 1 . .
    H H14 1.0042 0.4038 0.1925 0.057 Uiso calc R 1 1 . .
    C C15 1.0301(2) 0.85331(19) 0.29914(16) 0.0294(5) Uani d . 1 1 . .
    C C16 1.0508(2) 0.9196(2) 0.38800(18) 0.0382(6) Uani d . 1 1 . .
    H H16 1.0101 0.9778 0.4020 0.046 Uiso calc R 1 1 . .
    C C17 1.1321(3) 0.8991(3) 0.45586(18) 0.0459(7) Uani d . 1 1 . .
    H H17 1.1453 0.9434 0.5153 0.055 Uiso calc R 1 1 . .
    C C18 1.1938(2) 0.8131(3) 0.4357(2) 0.0463(7) Uani d . 1 1 . .
    H H18 1.2478 0.7995 0.4815 0.056 Uiso calc R 1 1 . .
    C C19 1.1749(2) 0.7481(2) 0.3481(2) 0.0430(6) Uani d . 1 1 . .
    H H19 1.2173 0.6909 0.3344 0.052 Uiso calc R 1 1 . .
    C C20 1.0929(2) 0.7674(2) 0.28012(17) 0.0351(5) Uani d . 1 1 . .
    H H20 1.0796 0.7223 0.2210 0.042 Uiso calc R 1 1 . .
    C C21 0.9724(2) 0.8439(2) 0.11557(17) 0.0358(5) Uani d . 1 1 . .
    C C22 1.0965(3) 0.8739(3) 0.12552(19) 0.0454(7) Uani d . 1 1 . .
    H H22 1.1505 0.8999 0.1826 0.054 Uiso calc R 1 1 . .
    C C23 1.1404(3) 0.8655(3) 0.0515(2) 0.0592(8) Uani d . 1 1 . .
    H H23 1.2236 0.8861 0.0589 0.071 Uiso calc R 1 1 . .
    C C24 1.0614(4) 0.8270(3) -0.0332(2) 0.0657(10) Uani d . 1 1 . .
    H H24 1.0911 0.8218 -0.0830 0.079 Uiso calc R 1 1 . .
    C C25 0.9396(4) 0.7963(3) -0.0442(2) 0.0625(9) Uani d . 1 1 . .
    H H25 0.8862 0.7709 -0.1016 0.075 Uiso calc R 1 1 . .
    C C26 0.8947(3) 0.8027(3) 0.02979(19) 0.0475(7) Uani d . 1 1 . .
    H H26 0.8121 0.7791 0.0215 0.057 Uiso calc R 1 1 . .
    C C27 0.8914(2) 1.0043(2) 0.24709(16) 0.0331(5) Uani d . 1 1 . .
    C C28 0.9738(3) 1.0803(2) 0.2400(2) 0.0453(6) Uani d . 1 1 . .
    H H28 1.0402 1.0607 0.2168 0.054 Uiso calc R 1 1 . .
    C C33 0.4973(2) 0.7708(2) 0.03642(16) 0.0320(5) Uani d . 1 1 . .
    C C29 0.9572(3) 1.1848(2) 0.2673(2) 0.0566(8) Uani d . 1 1 . .
    H H29 1.0123 1.2349 0.2618 0.068 Uiso calc R 1 1 . .
    C C34 0.5743(3) 0.8412(2) 0.01921(19) 0.0441(6) Uani d . 1 1 . .
    H H34 0.6434 0.8814 0.0640 0.053 Uiso calc R 1 1 . .
    C C35 0.5489(3) 0.8519(3) -0.0645(2) 0.0618(9) Uani d . 1 1 . .
    H H35 0.6004 0.8998 -0.0755 0.074 Uiso calc R 1 1 . .
    C C30 0.8613(3) 1.2152(3) 0.3019(2) 0.0606(9) Uani d . 1 1 . .
    H H30A 0.8511 1.2858 0.3200 0.073 Uiso calc R 1 1 . .
    C C36 0.4480(3) 0.7919(3) -0.1310(2) 0.0676(10) Uani d . 1 1 . .
    H H36 0.4318 0.7982 -0.1873 0.081 Uiso calc R 1 1 . .
    C C31 0.7794(3) 1.1418(3) 0.3103(2) 0.0589(9) Uani d . 1 1 . .
    H H31A 0.7145 1.1629 0.3349 0.071 Uiso calc R 1 1 . .
    C C32 0.7935(3) 1.0358(2) 0.28200(19) 0.0442(6) Uani d . 1 1 . .
    H H32 0.7369 0.9860 0.2866 0.053 Uiso calc R 1 1 . .
    C C37 0.3714(3) 0.7229(3) -0.1144(2) 0.0648(10) Uani d . 1 1 . .
    H H37 0.3025 0.6828 -0.1594 0.078 Uiso calc R 1 1 . .
    C C38 0.3955(3) 0.7122(3) -0.03103(18) 0.0477(7) Uani d . 1 1 . .
    H H38 0.3426 0.6649 -0.0204 0.057 Uiso calc R 1 1 . .
    C C39 0.4811(2) 0.8713(2) 0.21782(16) 0.0307(5) Uani d . 1 1 . .
    C C40 0.4625(3) 0.9616(2) 0.19788(19) 0.0430(6) Uani d . 1 1 . .
    H H40 0.4746 0.9656 0.1444 0.052 Uiso calc R 1 1 . .
    C C41 0.4265(3) 1.0456(2) 0.2562(2) 0.0556(8) Uani d . 1 1 . .
    H H41 0.4155 1.1060 0.2420 0.067 Uiso calc R 1 1 . .
    C C42 0.4066(3) 1.0410(3) 0.3349(2) 0.0550(8) Uani d . 1 1 . .
    H H42 0.3809 1.0973 0.3736 0.066 Uiso calc R 1 1 . .
    C C43 0.4250(3) 0.9524(3) 0.3559(2) 0.0568(8) Uani d . 1 1 . .
    H H43 0.4129 0.9492 0.4096 0.068 Uiso calc R 1 1 . .
    C C44 0.4614(3) 0.8676(2) 0.29817(18) 0.0426(6) Uani d . 1 1 . .
    H H44 0.4728 0.8078 0.3131 0.051 Uiso calc R 1 1 . .
    C C45 0.4334(2) 0.6472(2) 0.14044(16) 0.0317(5) Uani d . 1 1 . .
    C C46 0.3092(2) 0.6507(2) 0.1356(2) 0.0431(6) Uani d . 1 1 . .
    H H46 0.2764 0.7109 0.1327 0.052 Uiso calc R 1 1 . .
    C C47 0.2343(3) 0.5654(3) 0.1349(2) 0.0532(8) Uani d . 1 1 . .
    H H47 0.1514 0.5685 0.1316 0.064 Uiso calc R 1 1 . .
    C C48 0.2821(3) 0.4760(3) 0.1391(2) 0.0565(8) Uani d . 1 1 . .
    H H48 0.2317 0.4190 0.1394 0.068 Uiso calc R 1 1 . .
    C C49 0.4036(3) 0.4711(3) 0.1428(3) 0.0678(10) Uani d . 1 1 . .
    H H49 0.4357 0.4104 0.1449 0.081 Uiso calc R 1 1 . .
    C C50 0.4790(3) 0.5563(2) 0.1436(2) 0.0525(8) Uani d . 1 1 . .
    H H50 0.5616 0.5523 0.1463 0.063 Uiso calc R 1 1 . .
    O O1 0.38560(15) 0.66417(14) 0.55476(12) 0.0365(4) Uani d . 1 1 . .
    O O2 0.48099(18) 0.77098(16) 0.45498(14) 0.0468(5) Uani d . 1 1 . .
    O O3 0.35276(15) 0.56076(15) 0.38050(12) 0.0370(4) Uani d . 1 1 . .
    O O4 0.53226(16) 0.60361(15) 0.67428(11) 0.0366(4) Uani d . 1 1 . .
    O O5 0.25802(14) 0.46973(14) 0.47725(12) 0.0352(4) Uani d . 1 1 . .
    O O6 0.62731(15) 0.69308(14) 0.57680(12) 0.0352(4) Uani d . 1 1 . .
    O O7 0.20889(17) 0.35874(17) 0.28887(13) 0.0474(5) Uani d . 1 1 . .
    O O8 0.27708(17) 0.57790(17) 0.66223(14) 0.0477(5) Uani d . 1 1 . .
    O O10 0.59376(15) 0.58943(14) 0.40197(12) 0.0361(4) Uani d . 1 1 . .
    Mo Mo1 0.332353(18) 0.417707(18) 0.376775(14) 0.03313(6) Uani d . 1 1 . .
    Mo Mo2 0.488590(19) 0.656614(17) 0.473466(15) 0.03361(6) Uani d . 1 1 . .
    Mo Mo3 0.368576(19) 0.544685(18) 0.592333(15) 0.03407(6) Uani d . 1 1 . .
    Cu Cu1 0.73671(2) 0.75378(2) 0.202353(19) 0.02976(7) Uani d . 1 1 . .
    P P1 0.90530(5) 0.86401(5) 0.21108(4) 0.02878(13) Uani d . 1 1 . .
    P P2 0.53840(5) 0.75954(5) 0.14762(4) 0.02702(12) Uani d . 1 1 . .
    O O9 0.5000 0.5000 0.5000 0.0240(4) Uani d S 1 2 . .
loop_
    _atom_site_aniso_label
    _atom_site_aniso_U_11
    _atom_site_aniso_U_22
    _atom_site_aniso_U_33
    _atom_site_aniso_U_12
    _atom_site_aniso_U_13
    _atom_site_aniso_U_23
    N1 0.0313(10) 0.0342(11) 0.0294(10) 0.0039(8) 0.0077(8) 0.0118(9)
    C2 0.0360(13) 0.0427(16) 0.0377(14) 0.0036(11) 0.0126(11) 0.0099(12)
    C3 0.0464(15) 0.0571(19) 0.0314(13) -0.0081(14) 0.0135(11) 0.0066(13)
    C4 0.0484(16) 0.066(2) 0.0330(14) -0.0054(14) 0.0029(12) 0.0240(15)
    C5 0.0351(12) 0.0449(16) 0.0383(14) -0.0057(11) 0.0027(10) 0.0224(13)
    C6 0.0249(10) 0.0354(13) 0.0345(12) 0.0011(9) 0.0050(9) 0.0188(11)
    C7 0.0402(14) 0.0559(19) 0.0551(18) 0.0020(13) -0.0038(13) 0.0369(16)
    C8 0.0338(13) 0.0505(18) 0.069(2) 0.0085(12) 0.0044(13) 0.0400(17)
    C9 0.0257(11) 0.0339(14) 0.0553(16) 0.0032(10) 0.0071(10) 0.0230(13)
    C10 0.0230(10) 0.0308(13) 0.0409(13) 0.0021(9) 0.0058(9) 0.0190(11)
    N2 0.0303(10) 0.0294(11) 0.0328(10) 0.0066(8) 0.0059(8) 0.0115(9)
    C12 0.0384(13) 0.0372(15) 0.0368(14) 0.0061(11) 0.0071(11) 0.0074(12)
    C13 0.0445(15) 0.0383(16) 0.0558(18) 0.0094(12) 0.0172(13) 0.0060(14)
    C14 0.0347(13) 0.0339(15) 0.074(2) 0.0113(11) 0.0147(13) 0.0190(15)
    C15 0.0231(10) 0.0316(13) 0.0339(12) 0.0021(9) 0.0070(9) 0.0127(11)
    C16 0.0356(12) 0.0372(15) 0.0393(14) 0.0118(11) 0.0089(11) 0.0094(12)
    C17 0.0436(15) 0.0550(19) 0.0315(13) 0.0105(13) 0.0037(11) 0.0089(13)
    C18 0.0335(13) 0.064(2) 0.0471(16) 0.0132(12) 0.0036(11) 0.0301(15)
    C19 0.0340(13) 0.0459(16) 0.0530(17) 0.0149(11) 0.0117(12) 0.0204(14)
    C20 0.0316(12) 0.0344(14) 0.0368(13) 0.0078(10) 0.0087(10) 0.0085(11)
    C21 0.0407(13) 0.0346(14) 0.0337(13) 0.0088(11) 0.0108(10) 0.0128(11)
    C22 0.0414(14) 0.0573(19) 0.0399(14) 0.0070(13) 0.0126(11) 0.0191(14)
    C23 0.0530(17) 0.075(2) 0.060(2) 0.0114(16) 0.0291(15) 0.0281(18)
    C24 0.082(2) 0.080(3) 0.0453(18) 0.017(2) 0.0322(17) 0.0247(18)
    C25 0.080(2) 0.069(2) 0.0313(15) 0.0105(18) 0.0099(15) 0.0108(16)
    C26 0.0475(15) 0.0504(18) 0.0377(14) 0.0052(13) 0.0076(12) 0.0093(13)
    C27 0.0358(12) 0.0299(13) 0.0304(12) 0.0066(10) 0.0017(10) 0.0110(11)
    C28 0.0528(16) 0.0360(15) 0.0476(16) 0.0035(12) 0.0133(13) 0.0161(13)
    C33 0.0321(11) 0.0363(14) 0.0312(12) 0.0111(10) 0.0099(9) 0.0141(11)
    C29 0.078(2) 0.0342(16) 0.0512(18) -0.0013(15) 0.0015(16) 0.0190(15)
    C34 0.0427(14) 0.0526(18) 0.0419(15) 0.0028(12) 0.0075(11) 0.0262(14)
    C35 0.064(2) 0.081(3) 0.0583(19) 0.0035(17) 0.0147(16) 0.0494(19)
    C30 0.076(2) 0.0313(16) 0.058(2) 0.0152(15) -0.0122(17) 0.0125(15)
    C36 0.069(2) 0.105(3) 0.0437(17) 0.019(2) 0.0097(15) 0.047(2)
    C31 0.0549(18) 0.053(2) 0.0558(19) 0.0285(16) 0.0021(15) 0.0059(16)
    C32 0.0404(14) 0.0419(16) 0.0456(15) 0.0120(12) 0.0062(12) 0.0117(13)
    C37 0.0557(18) 0.096(3) 0.0355(15) -0.0036(18) -0.0028(13) 0.0262(18)
    C38 0.0447(15) 0.060(2) 0.0344(14) -0.0022(13) 0.0054(11) 0.0168(14)
    C39 0.0290(11) 0.0315(13) 0.0311(12) 0.0033(9) 0.0053(9) 0.0123(11)
    C40 0.0542(16) 0.0393(16) 0.0455(15) 0.0148(12) 0.0218(13) 0.0207(13)
    C41 0.072(2) 0.0363(17) 0.072(2) 0.0204(15) 0.0349(17) 0.0246(16)
    C42 0.0656(19) 0.0402(17) 0.0587(19) 0.0100(14) 0.0318(16) 0.0058(15)
    C43 0.077(2) 0.053(2) 0.0420(16) 0.0074(16) 0.0287(15) 0.0110(15)
    C44 0.0550(16) 0.0395(16) 0.0379(14) 0.0064(12) 0.0153(12) 0.0176(13)
    C45 0.0329(11) 0.0312(13) 0.0314(12) 0.0030(9) 0.0083(9) 0.0119(11)
    C46 0.0391(13) 0.0343(15) 0.0542(17) 0.0035(11) 0.0169(12) 0.0107(13)
    C47 0.0460(16) 0.0453(18) 0.0620(19) -0.0043(13) 0.0279(14) 0.0039(15)
    C48 0.071(2) 0.0468(19) 0.0502(17) -0.0146(15) 0.0235(15) 0.0147(15)
    C49 0.071(2) 0.0416(19) 0.099(3) 0.0047(16) 0.015(2) 0.041(2)
    C50 0.0444(15) 0.0394(17) 0.078(2) 0.0079(12) 0.0130(15) 0.0285(16)
    O1 0.0363(9) 0.0307(9) 0.0466(10) 0.0124(7) 0.0155(8) 0.0146(8)
    O2 0.0502(11) 0.0387(11) 0.0603(12) 0.0110(9) 0.0116(9) 0.0302(10)
    O3 0.0332(9) 0.0413(10) 0.0395(9) 0.0089(7) 0.0026(7) 0.0220(9)
    O4 0.0388(9) 0.0391(10) 0.0303(9) 0.0038(8) 0.0095(7) 0.0101(8)
    O5 0.0237(8) 0.0408(10) 0.0424(10) 0.0056(7) 0.0087(7) 0.0161(8)
    O6 0.0347(9) 0.0287(9) 0.0401(10) 0.0018(7) 0.0059(7) 0.0125(8)
    O7 0.0355(9) 0.0545(13) 0.0433(11) -0.0015(8) -0.0040(8) 0.0168(10)
    O8 0.0446(10) 0.0517(13) 0.0515(11) 0.0103(9) 0.0255(9) 0.0150(10)
    O10 0.0360(9) 0.0391(10) 0.0399(10) 0.0061(7) 0.0134(7) 0.0202(8)
    Mo1 0.02695(10) 0.03652(13) 0.03166(11) 0.00235(8) -0.00018(8) 0.01217(9)
    Mo2 0.03471(11) 0.02880(12) 0.04289(12) 0.00829(8) 0.00839(9) 0.02038(10)
    Mo3 0.03162(11) 0.03736(13) 0.03706(12) 0.00855(9) 0.01645(9) 0.01242(10)
    Cu1 0.02732(14) 0.03106(16) 0.03130(15) 0.00607(11) 0.00420(11) 0.01348(13)
    P1 0.0275(3) 0.0278(3) 0.0308(3) 0.0047(2) 0.0066(2) 0.0107(3)
    P2 0.0253(3) 0.0291(3) 0.0286(3) 0.0045(2) 0.0053(2) 0.0138(3)
    O9 0.0214(10) 0.0259(12) 0.0260(11) 0.0051(8) 0.0051(8) 0.0112(9)
_geom_special_details
;
All e.s.d.'s (except the e.s.d. in the dihedral angle between two l.s. planes)
are estimated using the full covariance matrix. The cell e.s.d.'s are taken
into account individually in the estimation of e.s.d.'s in distances, angles
and torsion angles; correlations between e.s.d.'s in cell parameters are only
used when they are defined by crystal symmetry. An approximate (isotropic)
treatment of cell e.s.d.'s is used for estimating e.s.d.'s involving l.s.
planes.
;
loop_
    _geom_bond_atom_site_label_1
    _geom_bond_atom_site_label_2
    _geom_bond_site_symmetry_2
    _geom_bond_distance
    _geom_bond_publ_flag
    N1 C2 . 1.320(3) ?
    N1 C6 . 1.372(3) ?
    N1 Cu1 . 2.092(2) ?
    C2 C3 . 1.394(4) ?
    C2 H2 . 0.9300 ?
    C3 C4 . 1.356(5) ?
    C3 H3 . 0.9300 ?
    C4 C5 . 1.394(4) ?
    C4 H4 . 0.9300 ?
    C5 C6 . 1.399(3) ?
    C5 C7 . 1.440(4) ?
    C6 C10 . 1.430(4) ?
    C7 C8 . 1.330(5) ?
    C7 H7 . 0.9300 ?
    C8 C9 . 1.431(4) ?
    C8 H8 . 0.9300 ?
    C9 C14 . 1.388(4) ?
    C9 C10 . 1.412(3) ?
    C10 N2 . 1.358(3) ?
    N2 C12 . 1.324(3) ?
    N2 Cu1 . 2.104(2) ?
    C12 C13 . 1.395(4) ?
    C12 H12 . 0.9300 ?
    C13 C14 . 1.366(4) ?
    C13 H13 . 0.9300 ?
    C14 H14 . 0.9300 ?
    C15 C16 . 1.390(4) ?
    C15 C20 . 1.391(3) ?
    C15 P1 . 1.823(2) ?
    C16 C17 . 1.387(4) ?
    C16 H16 . 0.9300 ?
    C17 C18 . 1.385(4) ?
    C17 H17 . 0.9300 ?
    C18 C19 . 1.371(4) ?
    C18 H18 . 0.9300 ?
    C19 C20 . 1.385(4) ?
    C19 H19 . 0.9300 ?
    C20 H20 . 0.9300 ?
    C21 C26 . 1.382(4) ?
    C21 C22 . 1.389(4) ?
    C21 P1 . 1.831(3) ?
    C22 C23 . 1.380(4) ?
    C22 H22 . 0.9300 ?
    C23 C24 . 1.374(5) ?
    C23 H23 . 0.9300 ?
    C24 C25 . 1.363(5) ?
    C24 H24 . 0.9300 ?
    C25 C26 . 1.391(4) ?
    C25 H25 . 0.9300 ?
    C26 H26 . 0.9300 ?
    C27 C32 . 1.384(4) ?
    C27 C28 . 1.392(4) ?
    C27 P1 . 1.830(3) ?
    C28 C29 . 1.381(4) ?
    C28 H28 . 0.9300 ?
    C33 C38 . 1.378(4) ?
    C33 C34 . 1.385(4) ?
    C33 P2 . 1.827(2) ?
    C29 C30 . 1.359(5) ?
    C29 H29 . 0.9300 ?
    C34 C35 . 1.388(4) ?
    C34 H34 . 0.9300 ?
    C35 C36 . 1.371(5) ?
    C35 H35 . 0.9300 ?
    C30 C31 . 1.372(5) ?
    C30 H30A . 0.9300 ?
    C36 C37 . 1.362(5) ?
    C36 H36 . 0.9300 ?
    C31 C32 . 1.393(4) ?
    C31 H31A . 0.9300 ?
    C32 H32 . 0.9300 ?
    C37 C38 . 1.382(4) ?
    C37 H37 . 0.9300 ?
    C38 H38 . 0.9300 ?
    C39 C40 . 1.384(4) ?
    C39 C44 . 1.393(4) ?
    C39 P2 . 1.834(3) ?
    C40 C41 . 1.379(4) ?
    C40 H40 . 0.9300 ?
    C41 C42 . 1.373(5) ?
    C41 H41 . 0.9300 ?
    C42 C43 . 1.369(5) ?
    C42 H42 . 0.9300 ?
    C43 C44 . 1.382(4) ?
    C43 H43 . 0.9300 ?
    C44 H44 . 0.9300 ?
    C45 C50 . 1.381(4) ?
    C45 C46 . 1.391(4) ?
    C45 P2 . 1.821(3) ?
    C46 C47 . 1.382(4) ?
    C46 H46 . 0.9300 ?
    C47 C48 . 1.377(5) ?
    C47 H47 . 0.9300 ?
    C48 C49 . 1.366(5) ?
    C48 H48 . 0.9300 ?
    C49 C50 . 1.383(4) ?
    C49 H49 . 0.9300 ?
    C50 H50 . 0.9300 ?
    O1 Mo3 . 1.9236(18) ?
    O1 Mo2 . 1.9336(18) ?
    O2 Mo2 . 1.6791(18) ?
    O3 Mo1 . 1.9189(18) ?
    O3 Mo2 . 1.933(2) ?
    O4 Mo1 2_666 1.8939(18) ?
    O4 Mo3 . 1.9571(19) ?
    O5 Mo3 . 1.9086(19) ?
    O5 Mo1 . 1.9574(18) ?
    O6 Mo2 . 1.9238(18) ?
    O6 Mo1 2_666 1.9293(18) ?
    O7 Mo1 . 1.6849(19) ?
    O8 Mo3 . 1.6811(19) ?
    O10 Mo2 . 1.9174(19) ?
    O10 Mo3 2_666 1.9238(18) ?
    Mo1 O4 2_666 1.8939(18) ?
    Mo1 O6 2_666 1.9293(18) ?
    Mo1 O9 . 2.3248(11) ?
    Mo2 O9 . 2.3096(5) ?
    Mo3 O10 2_666 1.9238(18) ?
    Mo3 O9 . 2.3165(7) ?
    Cu1 P2 . 2.2327(9) ?
    Cu1 P1 . 2.2866(10) ?
    O9 Mo2 2_666 2.3096(5) ?
    O9 Mo3 2_666 2.3165(7) ?
    O9 Mo1 2_666 2.3248(11) ?
loop_
    _geom_angle_atom_site_label_1
    _geom_angle_atom_site_label_2
    _geom_angle_atom_site_label_3
    _geom_angle_site_symmetry_1
    _geom_angle_site_symmetry_3
    _geom_angle
    _geom_angle_publ_flag
    C2 N1 C6 . . 117.6(2) ?
    C2 N1 Cu1 . . 130.46(18) ?
    C6 N1 Cu1 . . 111.25(16) ?
    N1 C2 C3 . . 123.5(3) ?
    N1 C2 H2 . . 118.3 ?
    C3 C2 H2 . . 118.3 ?
    C4 C3 C2 . . 119.1(3) ?
    C4 C3 H3 . . 120.4 ?
    C2 C3 H3 . . 120.4 ?
    C3 C4 C5 . . 119.7(3) ?
    C3 C4 H4 . . 120.1 ?
    C5 C4 H4 . . 120.1 ?
    C4 C5 C6 . . 118.0(3) ?
    C4 C5 C7 . . 123.6(3) ?
    C6 C5 C7 . . 118.3(3) ?
    N1 C6 C5 . . 122.0(2) ?
    N1 C6 C10 . . 117.5(2) ?
    C5 C6 C10 . . 120.5(2) ?
    C8 C7 C5 . . 121.4(3) ?
    C8 C7 H7 . . 119.3 ?
    C5 C7 H7 . . 119.3 ?
    C7 C8 C9 . . 121.8(3) ?
    C7 C8 H8 . . 119.1 ?
    C9 C8 H8 . . 119.1 ?
    C14 C9 C10 . . 117.5(2) ?
    C14 C9 C8 . . 124.0(3) ?
    C10 C9 C8 . . 118.5(3) ?
    N2 C10 C9 . . 122.4(2) ?
    N2 C10 C6 . . 118.1(2) ?
    C9 C10 C6 . . 119.5(2) ?
    C12 N2 C10 . . 118.2(2) ?
    C12 N2 Cu1 . . 129.71(17) ?
    C10 N2 Cu1 . . 111.05(16) ?
    N2 C12 C13 . . 122.8(3) ?
    N2 C12 H12 . . 118.6 ?
    C13 C12 H12 . . 118.6 ?
    C14 C13 C12 . . 119.3(3) ?
    C14 C13 H13 . . 120.3 ?
    C12 C13 H13 . . 120.3 ?
    C13 C14 C9 . . 119.8(3) ?
    C13 C14 H14 . . 120.1 ?
    C9 C14 H14 . . 120.1 ?
    C16 C15 C20 . . 118.8(2) ?
    C16 C15 P1 . . 121.08(19) ?
    C20 C15 P1 . . 119.35(19) ?
    C17 C16 C15 . . 120.0(2) ?
    C17 C16 H16 . . 120.0 ?
    C15 C16 H16 . . 120.0 ?
    C18 C17 C16 . . 120.4(3) ?
    C18 C17 H17 . . 119.8 ?
    C16 C17 H17 . . 119.8 ?
    C19 C18 C17 . . 119.9(2) ?
    C19 C18 H18 . . 120.1 ?
    C17 C18 H18 . . 120.1 ?
    C18 C19 C20 . . 120.0(3) ?
    C18 C19 H19 . . 120.0 ?
    C20 C19 H19 . . 120.0 ?
    C19 C20 C15 . . 120.9(2) ?
    C19 C20 H20 . . 119.6 ?
    C15 C20 H20 . . 119.6 ?
    C26 C21 C22 . . 118.5(3) ?
    C26 C21 P1 . . 118.4(2) ?
    C22 C21 P1 . . 123.0(2) ?
    C23 C22 C21 . . 120.7(3) ?
    C23 C22 H22 . . 119.7 ?
    C21 C22 H22 . . 119.7 ?
    C24 C23 C22 . . 120.1(3) ?
    C24 C23 H23 . . 119.9 ?
    C22 C23 H23 . . 119.9 ?
    C25 C24 C23 . . 120.0(3) ?
    C25 C24 H24 . . 120.0 ?
    C23 C24 H24 . . 120.0 ?
    C24 C25 C26 . . 120.4(3) ?
    C24 C25 H25 . . 119.8 ?
    C26 C25 H25 . . 119.8 ?
    C21 C26 C25 . . 120.3(3) ?
    C21 C26 H26 . . 119.8 ?
    C25 C26 H26 . . 119.8 ?
    C32 C27 C28 . . 118.7(3) ?
    C32 C27 P1 . . 118.3(2) ?
    C28 C27 P1 . . 123.0(2) ?
    C29 C28 C27 . . 120.2(3) ?
    C29 C28 H28 . . 119.9 ?
    C27 C28 H28 . . 119.9 ?
    C38 C33 C34 . . 118.7(2) ?
    C38 C33 P2 . . 123.6(2) ?
    C34 C33 P2 . . 117.71(19) ?
    C30 C29 C28 . . 120.8(3) ?
    C30 C29 H29 . . 119.6 ?
    C28 C29 H29 . . 119.6 ?
    C33 C34 C35 . . 120.3(3) ?
    C33 C34 H34 . . 119.8 ?
    C35 C34 H34 . . 119.8 ?
    C36 C35 C34 . . 120.1(3) ?
    C36 C35 H35 . . 120.0 ?
    C34 C35 H35 . . 120.0 ?
    C29 C30 C31 . . 120.1(3) ?
    C29 C30 H30A . . 120.0 ?
    C31 C30 H30A . . 120.0 ?
    C37 C36 C35 . . 120.0(3) ?
    C37 C36 H36 . . 120.0 ?
    C35 C36 H36 . . 120.0 ?
    C30 C31 C32 . . 120.0(3) ?
    C30 C31 H31A . . 120.0 ?
    C32 C31 H31A . . 120.0 ?
    C27 C32 C31 . . 120.2(3) ?
    C27 C32 H32 . . 119.9 ?
    C31 C32 H32 . . 119.9 ?
    C36 C37 C38 . . 120.4(3) ?
    C36 C37 H37 . . 119.8 ?
    C38 C37 H37 . . 119.8 ?
    C33 C38 C37 . . 120.6(3) ?
    C33 C38 H38 . . 119.7 ?
    C37 C38 H38 . . 119.7 ?
    C40 C39 C44 . . 118.0(2) ?
    C40 C39 P2 . . 123.7(2) ?
    C44 C39 P2 . . 118.2(2) ?
    C41 C40 C39 . . 120.9(3) ?
    C41 C40 H40 . . 119.5 ?
    C39 C40 H40 . . 119.5 ?
    C42 C41 C40 . . 120.6(3) ?
    C42 C41 H41 . . 119.7 ?
    C40 C41 H41 . . 119.7 ?
    C43 C42 C41 . . 119.3(3) ?
    C43 C42 H42 . . 120.4 ?
    C41 C42 H42 . . 120.4 ?
    C42 C43 C44 . . 120.8(3) ?
    C42 C43 H43 . . 119.6 ?
    C44 C43 H43 . . 119.6 ?
    C43 C44 C39 . . 120.5(3) ?
    C43 C44 H44 . . 119.8 ?
    C39 C44 H44 . . 119.8 ?
    C50 C45 C46 . . 118.3(2) ?
    C50 C45 P2 . . 119.1(2) ?
    C46 C45 P2 . . 122.5(2) ?
    C47 C46 C45 . . 120.5(3) ?
    C47 C46 H46 . . 119.8 ?
    C45 C46 H46 . . 119.8 ?
    C48 C47 C46 . . 120.2(3) ?
    C48 C47 H47 . . 119.9 ?
    C46 C47 H47 . . 119.9 ?
    C49 C48 C47 . . 119.9(3) ?
    C49 C48 H48 . . 120.1 ?
    C47 C48 H48 . . 120.1 ?
    C48 C49 C50 . . 120.2(3) ?
    C48 C49 H49 . . 119.9 ?
    C50 C49 H49 . . 119.9 ?
    C45 C50 C49 . . 121.0(3) ?
    C45 C50 H50 . . 119.5 ?
    C49 C50 H50 . . 119.5 ?
    Mo3 O1 Mo2 . . 116.14(9) ?
    Mo1 O3 Mo2 . . 116.61(8) ?
    Mo1 O4 Mo3 2_666 . 116.64(9) ?
    Mo3 O5 Mo1 . . 116.44(8) ?
    Mo2 O6 Mo1 . 2_666 116.49(9) ?
    Mo2 O10 Mo3 . 2_666 116.62(9) ?
    O7 Mo1 O4 . 2_666 103.95(9) ?
    O7 Mo1 O3 . . 103.37(9) ?
    O4 Mo1 O3 2_666 . 88.49(8) ?
    O7 Mo1 O6 . 2_666 103.46(9) ?
    O4 Mo1 O6 2_666 2_666 87.56(8) ?
    O3 Mo1 O6 . 2_666 153.05(7) ?
    O7 Mo1 O5 . . 102.67(9) ?
    O4 Mo1 O5 2_666 . 153.37(7) ?
    O3 Mo1 O5 . . 86.14(8) ?
    O6 Mo1 O5 2_666 . 85.56(8) ?
    O7 Mo1 O9 . . 178.81(7) ?
    O4 Mo1 O9 2_666 . 77.24(6) ?
    O3 Mo1 O9 . . 76.61(6) ?
    O6 Mo1 O9 2_666 . 76.52(6) ?
    O5 Mo1 O9 . . 76.15(5) ?
    O2 Mo2 O10 . . 103.27(9) ?
    O2 Mo2 O6 . . 102.58(9) ?
    O10 Mo2 O6 . . 87.67(8) ?
    O2 Mo2 O3 . . 103.70(9) ?
    O10 Mo2 O3 . . 86.88(8) ?
    O6 Mo2 O3 . . 153.71(7) ?
    O2 Mo2 O1 . . 103.00(9) ?
    O10 Mo2 O1 . . 153.73(7) ?
    O6 Mo2 O1 . . 86.97(8) ?
    O3 Mo2 O1 . . 86.63(8) ?
    O2 Mo2 O9 . . 179.56(8) ?
    O10 Mo2 O9 . . 76.86(6) ?
    O6 Mo2 O9 . . 77.00(6) ?
    O3 Mo2 O9 . . 76.72(6) ?
    O1 Mo2 O9 . . 76.87(6) ?
    O8 Mo3 O5 . . 104.52(9) ?
    O8 Mo3 O1 . . 103.60(9) ?
    O5 Mo3 O1 . . 88.27(8) ?
    O8 Mo3 O10 . 2_666 102.87(9) ?
    O5 Mo3 O10 . 2_666 87.76(8) ?
    O1 Mo3 O10 . 2_666 153.39(7) ?
    O8 Mo3 O4 . . 101.95(9) ?
    O5 Mo3 O4 . . 153.53(7) ?
    O1 Mo3 O4 . . 85.93(8) ?
    O10 Mo3 O4 2_666 . 85.99(8) ?
    O8 Mo3 O9 . . 178.16(7) ?
    O5 Mo3 O9 . . 77.25(5) ?
    O1 Mo3 O9 . . 76.88(6) ?
    O10 Mo3 O9 2_666 . 76.57(6) ?
    O4 Mo3 O9 . . 76.28(6) ?
    N1 Cu1 N2 . . 80.24(8) ?
    N1 Cu1 P2 . . 112.06(6) ?
    N2 Cu1 P2 . . 123.26(6) ?
    N1 Cu1 P1 . . 101.36(7) ?
    N2 Cu1 P1 . . 99.82(6) ?
    P2 Cu1 P1 . . 128.31(3) ?
    C15 P1 C27 . . 104.56(12) ?
    C15 P1 C21 . . 103.74(11) ?
    C27 P1 C21 . . 103.67(12) ?
    C15 P1 Cu1 . . 106.58(8) ?
    C27 P1 Cu1 . . 115.18(9) ?
    C21 P1 Cu1 . . 121.40(9) ?
    C45 P2 C33 . . 105.64(12) ?
    C45 P2 C39 . . 102.26(11) ?
    C33 P2 C39 . . 103.70(11) ?
    C45 P2 Cu1 . . 114.30(9) ?
    C33 P2 Cu1 . . 115.88(8) ?
    C39 P2 Cu1 . . 113.58(8) ?
    Mo2 O9 Mo2 . 2_666 180.0 ?
    Mo2 O9 Mo3 . 2_666 89.91(3) ?
    Mo2 O9 Mo3 2_666 2_666 90.09(3) ?
    Mo2 O9 Mo3 . . 90.09(3) ?
    Mo2 O9 Mo3 2_666 . 89.91(3) ?
    Mo3 O9 Mo3 2_666 . 180.0 ?
    Mo2 O9 Mo1 . 2_666 89.98(3) ?
    Mo2 O9 Mo1 2_666 2_666 90.02(3) ?
    Mo3 O9 Mo1 2_666 2_666 90.16(2) ?
    Mo3 O9 Mo1 . 2_666 89.84(2) ?
    Mo2 O9 Mo1 . . 90.02(3) ?
    Mo2 O9 Mo1 2_666 . 89.98(3) ?
    Mo3 O9 Mo1 2_666 . 89.84(2) ?
    Mo3 O9 Mo1 . . 90.16(2) ?
    Mo1 O9 Mo1 2_666 . 180.0 ?
loop_
    _geom_torsion_atom_site_label_1
    _geom_torsion_atom_site_label_2
    _geom_torsion_atom_site_label_3
    _geom_torsion_atom_site_label_4
    _geom_torsion_site_symmetry_1
    _geom_torsion_site_symmetry_2
    _geom_torsion_site_symmetry_3
    _geom_torsion_site_symmetry_4
    _geom_torsion
    _geom_torsion_publ_flag
    C6 N1 C2 C3 . . . . 0.3(4) ?
    Cu1 N1 C2 C3 . . . . -169.11(19) ?
    N1 C2 C3 C4 . . . . 0.9(4) ?
    C2 C3 C4 C5 . . . . -0.1(4) ?
    C3 C4 C5 C6 . . . . -1.8(4) ?
    C3 C4 C5 C7 . . . . 178.2(3) ?
    C2 N1 C6 C5 . . . . -2.3(3) ?
    Cu1 N1 C6 C5 . . . . 169.06(18) ?
    C2 N1 C6 C10 . . . . 178.9(2) ?
    Cu1 N1 C6 C10 . . . . -9.7(3) ?
    C4 C5 C6 N1 . . . . 3.1(4) ?
    C7 C5 C6 N1 . . . . -176.9(2) ?
    C4 C5 C6 C10 . . . . -178.2(2) ?
    C7 C5 C6 C10 . . . . 1.8(4) ?
    C4 C5 C7 C8 . . . . 178.3(3) ?
    C6 C5 C7 C8 . . . . -1.7(4) ?
    C5 C7 C8 C9 . . . . 0.2(4) ?
    C7 C8 C9 C14 . . . . 179.5(3) ?
    C7 C8 C9 C10 . . . . 1.2(4) ?
    C14 C9 C10 N2 . . . . -0.8(3) ?
    C8 C9 C10 N2 . . . . 177.6(2) ?
    C14 C9 C10 C6 . . . . -179.4(2) ?
    C8 C9 C10 C6 . . . . -1.0(3) ?
    N1 C6 C10 N2 . . . . -0.3(3) ?
    C5 C6 C10 N2 . . . . -179.1(2) ?
    N1 C6 C10 C9 . . . . 178.3(2) ?
    C5 C6 C10 C9 . . . . -0.5(3) ?
    C9 C10 N2 C12 . . . . 0.8(3) ?
    C6 C10 N2 C12 . . . . 179.4(2) ?
    C9 C10 N2 Cu1 . . . . -168.51(18) ?
    C6 C10 N2 Cu1 . . . . 10.1(2) ?
    C10 N2 C12 C13 . . . . -0.2(4) ?
    Cu1 N2 C12 C13 . . . . 166.7(2) ?
    N2 C12 C13 C14 . . . . -0.2(4) ?
    C12 C13 C14 C9 . . . . 0.2(4) ?
    C10 C9 C14 C13 . . . . 0.4(4) ?
    C8 C9 C14 C13 . . . . -177.9(3) ?
    C20 C15 C16 C17 . . . . -0.5(4) ?
    P1 C15 C16 C17 . . . . 169.2(2) ?
    C15 C16 C17 C18 . . . . 0.4(4) ?
    C16 C17 C18 C19 . . . . 0.3(5) ?
    C17 C18 C19 C20 . . . . -1.1(4) ?
    C18 C19 C20 C15 . . . . 1.0(4) ?
    C16 C15 C20 C19 . . . . -0.2(4) ?
    P1 C15 C20 C19 . . . . -170.1(2) ?
    C26 C21 C22 C23 . . . . 1.8(5) ?
    P1 C21 C22 C23 . . . . -174.2(3) ?
    C21 C22 C23 C24 . . . . -0.2(5) ?
    C22 C23 C24 C25 . . . . -0.4(6) ?
    C23 C24 C25 C26 . . . . -0.7(6) ?
    C22 C21 C26 C25 . . . . -2.9(5) ?
    P1 C21 C26 C25 . . . . 173.3(3) ?
    C24 C25 C26 C21 . . . . 2.4(5) ?
    C32 C27 C28 C29 . . . . -0.1(4) ?
    P1 C27 C28 C29 . . . . 179.1(2) ?
    C27 C28 C29 C30 . . . . 0.5(5) ?
    C38 C33 C34 C35 . . . . -0.1(5) ?
    P2 C33 C34 C35 . . . . 179.0(3) ?
    C33 C34 C35 C36 . . . . -0.7(5) ?
    C28 C29 C30 C31 . . . . 0.1(5) ?
    C34 C35 C36 C37 . . . . 1.1(6) ?
    C29 C30 C31 C32 . . . . -1.0(5) ?
    C28 C27 C32 C31 . . . . -0.8(4) ?
    P1 C27 C32 C31 . . . . 179.9(2) ?
    C30 C31 C32 C27 . . . . 1.4(4) ?
    C35 C36 C37 C38 . . . . -0.7(6) ?
    C34 C33 C38 C37 . . . . 0.5(5) ?
    P2 C33 C38 C37 . . . . -178.5(3) ?
    C36 C37 C38 C33 . . . . -0.1(6) ?
    C44 C39 C40 C41 . . . . 0.4(4) ?
    P2 C39 C40 C41 . . . . -176.0(2) ?
    C39 C40 C41 C42 . . . . -0.9(5) ?
    C40 C41 C42 C43 . . . . 1.1(5) ?
    C41 C42 C43 C44 . . . . -1.0(5) ?
    C42 C43 C44 C39 . . . . 0.6(5) ?
    C40 C39 C44 C43 . . . . -0.3(4) ?
    P2 C39 C44 C43 . . . . 176.3(2) ?
    C50 C45 C46 C47 . . . . 0.7(4) ?
    P2 C45 C46 C47 . . . . -176.6(2) ?
    C45 C46 C47 C48 . . . . 0.0(5) ?
    C46 C47 C48 C49 . . . . -0.8(5) ?
    C47 C48 C49 C50 . . . . 0.8(6) ?
    C46 C45 C50 C49 . . . . -0.6(5) ?
    P2 C45 C50 C49 . . . . 176.8(3) ?
    C48 C49 C50 C45 . . . . -0.1(6) ?
    Mo2 O3 Mo1 O7 . . . . -179.51(10) ?
    Mo2 O3 Mo1 O4 . . . 2_666 -75.53(10) ?
    Mo2 O3 Mo1 O6 . . . 2_666 6.1(2) ?
    Mo2 O3 Mo1 O5 . . . . 78.37(10) ?
    Mo2 O3 Mo1 O9 . . . . 1.70(8) ?
    Mo3 O5 Mo1 O7 . . . . -179.37(10) ?
    Mo3 O5 Mo1 O4 . . . 2_666 2.3(2) ?
    Mo3 O5 Mo1 O3 . . . . -76.52(10) ?
    Mo3 O5 Mo1 O6 . . . 2_666 77.82(10) ?
    Mo3 O5 Mo1 O9 . . . . 0.62(7) ?
    Mo3 O10 Mo2 O2 2_666 . . . 177.90(10) ?
    Mo3 O10 Mo2 O6 2_666 . . . 75.53(10) ?
    Mo3 O10 Mo2 O3 2_666 . . . -78.75(10) ?
    Mo3 O10 Mo2 O1 2_666 . . . -2.8(2) ?
    Mo3 O10 Mo2 O9 2_666 . . . -1.66(7) ?
    Mo1 O6 Mo2 O2 2_666 . . . 178.84(10) ?
    Mo1 O6 Mo2 O10 2_666 . . . -78.08(10) ?
    Mo1 O6 Mo2 O3 2_666 . . . 0.1(2) ?
    Mo1 O6 Mo2 O1 2_666 . . . 76.19(10) ?
    Mo1 O6 Mo2 O9 2_666 . . . -1.03(7) ?
    Mo1 O3 Mo2 O2 . . . . 178.42(10) ?
    Mo1 O3 Mo2 O10 . . . . 75.52(10) ?
    Mo1 O3 Mo2 O6 . . . . -2.8(2) ?
    Mo1 O3 Mo2 O1 . . . . -79.01(10) ?
    Mo1 O3 Mo2 O9 . . . . -1.71(8) ?
    Mo3 O1 Mo2 O2 . . . . 179.49(10) ?
    Mo3 O1 Mo2 O10 . . . . 0.2(2) ?
    Mo3 O1 Mo2 O6 . . . . -78.30(10) ?
    Mo3 O1 Mo2 O3 . . . . 76.19(10) ?
    Mo3 O1 Mo2 O9 . . . . -0.95(7) ?
    Mo1 O5 Mo3 O8 . . . . 179.93(10) ?
    Mo1 O5 Mo3 O1 . . . . 76.32(10) ?
    Mo1 O5 Mo3 O10 . . . 2_666 -77.36(10) ?
    Mo1 O5 Mo3 O4 . . . . -1.0(2) ?
    Mo1 O5 Mo3 O9 . . . . -0.62(7) ?
    Mo2 O1 Mo3 O8 . . . . 179.12(10) ?
    Mo2 O1 Mo3 O5 . . . . -76.36(10) ?
    Mo2 O1 Mo3 O10 . . . 2_666 5.2(2) ?
    Mo2 O1 Mo3 O4 . . . . 77.79(10) ?
    Mo2 O1 Mo3 O9 . . . . 0.95(7) ?
    Mo1 O4 Mo3 O8 2_666 . . . 179.05(11) ?
    Mo1 O4 Mo3 O5 2_666 . . . -0.1(2) ?
    Mo1 O4 Mo3 O1 2_666 . . . -77.89(11) ?
    Mo1 O4 Mo3 O10 2_666 . . 2_666 76.73(11) ?
    Mo1 O4 Mo3 O9 2_666 . . . -0.42(8) ?
    C2 N1 Cu1 N2 . . . . -178.7(2) ?
    C6 N1 Cu1 N2 . . . . 11.37(15) ?
    C2 N1 Cu1 P2 . . . . -56.6(2) ?
    C6 N1 Cu1 P2 . . . . 133.43(14) ?
    C2 N1 Cu1 P1 . . . . 83.2(2) ?
    C6 N1 Cu1 P1 . . . . -86.79(16) ?
    C12 N2 Cu1 N1 . . . . -179.2(2) ?
    C10 N2 Cu1 N1 . . . . -11.55(15) ?
    C12 N2 Cu1 P2 . . . . 70.7(2) ?
    C10 N2 Cu1 P2 . . . . -121.60(14) ?
    C12 N2 Cu1 P1 . . . . -79.3(2) ?
    C10 N2 Cu1 P1 . . . . 88.41(15) ?
    C16 C15 P1 C27 . . . . 32.1(2) ?
    C20 C15 P1 C27 . . . . -158.2(2) ?
    C16 C15 P1 C21 . . . . 140.5(2) ?
    C20 C15 P1 C21 . . . . -49.9(2) ?
    C16 C15 P1 Cu1 . . . . -90.3(2) ?
    C20 C15 P1 Cu1 . . . . 79.3(2) ?
    C32 C27 P1 C15 . . . . -104.8(2) ?
    C28 C27 P1 C15 . . . . 76.0(2) ?
    C32 C27 P1 C21 . . . . 146.8(2) ?
    C28 C27 P1 C21 . . . . -32.4(2) ?
    C32 C27 P1 Cu1 . . . . 11.8(2) ?
    C28 C27 P1 Cu1 . . . . -167.43(19) ?
    C26 C21 P1 C15 . . . . 152.6(2) ?
    C22 C21 P1 C15 . . . . -31.3(3) ?
    C26 C21 P1 C27 . . . . -98.4(2) ?
    C22 C21 P1 C27 . . . . 77.7(3) ?
    C26 C21 P1 Cu1 . . . . 33.1(3) ?
    C22 C21 P1 Cu1 . . . . -150.9(2) ?
    N1 Cu1 P1 C15 . . . . 27.33(11) ?
    N2 Cu1 P1 C15 . . . . -54.57(10) ?
    P2 Cu1 P1 C15 . . . . 157.64(9) ?
    N1 Cu1 P1 C27 . . . . -88.12(11) ?
    N2 Cu1 P1 C27 . . . . -170.03(10) ?
    P2 Cu1 P1 C27 . . . . 42.18(9) ?
    N1 Cu1 P1 C21 . . . . 145.51(11) ?
    N2 Cu1 P1 C21 . . . . 63.60(12) ?
    P2 Cu1 P1 C21 . . . . -84.19(11) ?
    C50 C45 P2 C33 . . . . 110.7(2) ?
    C46 C45 P2 C33 . . . . -72.0(2) ?
    C50 C45 P2 C39 . . . . -141.0(2) ?
    C46 C45 P2 C39 . . . . 36.2(2) ?
    C50 C45 P2 Cu1 . . . . -17.9(3) ?
    C46 C45 P2 Cu1 . . . . 159.4(2) ?
    C38 C33 P2 C45 . . . . 7.8(3) ?
    C34 C33 P2 C45 . . . . -171.1(2) ?
    C38 C33 P2 C39 . . . . -99.3(3) ?
    C34 C33 P2 C39 . . . . 81.7(2) ?
    C38 C33 P2 Cu1 . . . . 135.5(2) ?
    C34 C33 P2 Cu1 . . . . -43.4(2) ?
    C40 C39 P2 C45 . . . . -133.6(2) ?
    C44 C39 P2 C45 . . . . 50.0(2) ?
    C40 C39 P2 C33 . . . . -23.9(2) ?
    C44 C39 P2 C33 . . . . 159.7(2) ?
    C40 C39 P2 Cu1 . . . . 102.7(2) ?
    C44 C39 P2 Cu1 . . . . -73.7(2) ?
    N1 Cu1 P2 C45 . . . . -60.99(11) ?
    N2 Cu1 P2 C45 . . . . 31.70(12) ?
    P1 Cu1 P2 C45 . . . . 172.79(9) ?
    N1 Cu1 P2 C33 . . . . 175.78(11) ?
    N2 Cu1 P2 C33 . . . . -91.53(12) ?
    P1 Cu1 P2 C33 . . . . 49.56(10) ?
    N1 Cu1 P2 C39 . . . . 55.85(11) ?
    N2 Cu1 P2 C39 . . . . 148.54(11) ?
    P1 Cu1 P2 C39 . . . . -70.38(9) ?
    O2 Mo2 O9 Mo2 . . . 2_666 -1E1(10)
                                      ?
    O10 Mo2 O9 Mo2 . . . 2_666  10E1(10)
                                        ?
    O6 Mo2 O9 Mo2 . . . 2_666 1E1(10)
                                     ?
    O3 Mo2 O9 Mo2 . . . 2_666  -17E1(10)
                                        ?
    O1 Mo2 O9 Mo2 . . . 2_666  -8E1(10)
                                       ?
    O2 Mo2 O9 Mo3 . . . 2_666 -106(10) ?
    O10 Mo2 O9 Mo3 . . . 2_666 1.23(5) ?
    O6 Mo2 O9 Mo3 . . . 2_666 -89.40(6) ?
    O3 Mo2 O9 Mo3 . . . 2_666 91.10(6) ?
    O1 Mo2 O9 Mo3 . . . 2_666 -179.29(5) ?
    O2 Mo2 O9 Mo3 . . . . 74(10) ?
    O10 Mo2 O9 Mo3 . . . . -178.77(5) ?
    O6 Mo2 O9 Mo3 . . . . 90.60(6) ?
    O3 Mo2 O9 Mo3 . . . . -88.90(6) ?
    O1 Mo2 O9 Mo3 . . . . 0.71(5) ?
    O2 Mo2 O9 Mo1 . . . 2_666 -16(10) ?
    O10 Mo2 O9 Mo1 . . . 2_666 91.39(6) ?
    O6 Mo2 O9 Mo1 . . . 2_666 0.76(6) ?
    O3 Mo2 O9 Mo1 . . . 2_666 -178.74(6) ?
    O1 Mo2 O9 Mo1 . . . 2_666 -89.13(6) ?
    O2 Mo2 O9 Mo1 . . . .  16E1(3)
                                  ?
    O10 Mo2 O9 Mo1 . . . . -88.61(6) ?
    O6 Mo2 O9 Mo1 . . . . -179.24(6) ?
    O3 Mo2 O9 Mo1 . . . . 1.26(6) ?
    O1 Mo2 O9 Mo1 . . . . 90.87(6) ?
    O8 Mo3 O9 Mo2 . . . . -106(2) ?
    O5 Mo3 O9 Mo2 . . . . 90.49(6) ?
    O1 Mo3 O9 Mo2 . . . . -0.71(5) ?
    O10 Mo3 O9 Mo2 2_666 . . . -178.77(5) ?
    O4 Mo3 O9 Mo2 . . . . -89.67(6) ?
    O8 Mo3 O9 Mo2 . . . 2_666 74(2) ?
    O5 Mo3 O9 Mo2 . . . 2_666 -89.51(6) ?
    O1 Mo3 O9 Mo2 . . . 2_666 179.29(5) ?
    O10 Mo3 O9 Mo2 2_666 . . 2_666 1.23(5) ?
    O4 Mo3 O9 Mo2 . . . 2_666 90.33(6) ?
    O8 Mo3 O9 Mo3 . . . 2_666  6E1(10)
                                      ?
    O5 Mo3 O9 Mo3 . . . 2_666  -10E1(10)
                                        ?
    O1 Mo3 O9 Mo3 . . . 2_666  17E1(10)
                                       ?
    O10 Mo3 O9 Mo3 2_666 . . 2_666  -1E1(10)
                                            ?
    O4 Mo3 O9 Mo3 . . . 2_666  8E1(10)
                                      ?
    O8 Mo3 O9 Mo1 . . . 2_666 -16(2) ?
    O5 Mo3 O9 Mo1 . . . 2_666 -179.53(6) ?
    O1 Mo3 O9 Mo1 . . . 2_666 89.27(6) ?
    O10 Mo3 O9 Mo1 2_666 . . 2_666 -88.79(6) ?
    O4 Mo3 O9 Mo1 . . . 2_666 0.30(6) ?
    O8 Mo3 O9 Mo1 . . . . 164(2) ?
    O5 Mo3 O9 Mo1 . . . . 0.47(6) ?
    O1 Mo3 O9 Mo1 . . . . -90.73(6) ?
    O10 Mo3 O9 Mo1 2_666 . . . 91.21(6) ?
    O4 Mo3 O9 Mo1 . . . . -179.70(6) ?
    O7 Mo1 O9 Mo2 . . . . -90(4) ?
    O4 Mo1 O9 Mo2 2_666 . . . 90.22(6) ?
    O3 Mo1 O9 Mo2 . . . . -1.27(6) ?
    O6 Mo1 O9 Mo2 2_666 . . . -179.24(5) ?
    O5 Mo1 O9 Mo2 . . . . -90.55(6) ?
    O7 Mo1 O9 Mo2 . . . 2_666 90(4) ?
    O4 Mo1 O9 Mo2 2_666 . . 2_666 -89.78(6) ?
    O3 Mo1 O9 Mo2 . . . 2_666 178.73(6) ?
    O6 Mo1 O9 Mo2 2_666 . . 2_666 0.76(5) ?
    O5 Mo1 O9 Mo2 . . . 2_666 89.45(6) ?
    O7 Mo1 O9 Mo3 . . . 2_666  18E1(10)
                                       ?
    O4 Mo1 O9 Mo3 2_666 . . 2_666 0.31(6) ?
    O3 Mo1 O9 Mo3 . . . 2_666 -91.18(6) ?
    O6 Mo1 O9 Mo3 2_666 . . 2_666 90.85(6) ?
    O5 Mo1 O9 Mo3 . . . 2_666 179.54(5) ?
    O7 Mo1 O9 Mo3 . . . . 0(4) ?
    O4 Mo1 O9 Mo3 2_666 . . . -179.69(6) ?
    O3 Mo1 O9 Mo3 . . . . 88.82(6) ?
    O6 Mo1 O9 Mo3 2_666 . . . -89.15(6) ?
    O5 Mo1 O9 Mo3 . . . . -0.46(5) ?
    O7 Mo1 O9 Mo1 . . . 2_666  9E1(10)
                                      ?
    O4 Mo1 O9 Mo1 2_666 . . 2_666  -9E1(10)
                                           ?
    O3 Mo1 O9 Mo1 . . . 2_666  18E1(10)
                                       ?
    O6 Mo1 O9 Mo1 2_666 . . 2_666 -0E1(10)
                                          ?
    O5 Mo1 O9 Mo1 . . . 2_666  9E1(10)
                                      ?
loop_
    _geom_hbond_atom_site_label_D
    _geom_hbond_atom_site_label_H
    _geom_hbond_atom_site_label_A
    _geom_hbond_site_symmetry_A
    _geom_hbond_distance_DH
    _geom_hbond_distance_HA
    _geom_hbond_distance_DA
    _geom_hbond_angle_DHA
    _geom_hbond_publ_flag
    C19 H19 O3 1_655 0.93 2.60 3.446(3) 152 yes
    C29 H29 O7 1_665 0.93 2.55 3.443(4) 161 yes
    C30 H30A O8 2_676 0.93 2.41 3.257(5) 152 yes
    C44 H44 O2 . 0.93 2.51 3.206(4) 132 yes
    C49 H49 Cg8 2_665 0.93 2.97 3.782(5) 147 yes
data_global
_journal_date_recd_electronic     2012-07-25
_journal_date_accepted     2012-08-20
_journal_name_full     'Acta Crystallographica, Section E'
_journal_year     2012
_journal_volume     68
_journal_issue      9
_journal_page_first     m1206
_journal_page_last     m1207
_journal_paper_category     QM
_journal_paper_doi     10.1107/S1600536812036367
_journal_coeditor_code     HG5234
_publ_contact_author_name     'Fabienne Gschwind'
_publ_contact_author_address
;
Max Planck Institute for Solid State Research
Heisenbergstrasse 1
70569 Stuttgart
Germany
;
_publ_contact_author_email     f.gschwind@fkf.mpg.de
_publ_contact_author_phone      4971116891409
_publ_section_title
;\
Bis[(1,10-phenanthroline-\k^2^<i>N</i>,<i>N</i>')bis(triphenylphosphane-\
\k<i>P</i>)copper(I)] nonadecaoxidohexamolybdate(VI)
;
loop_
    _publ_author_name
    _publ_author_address
    'Gschwind, Fabienne'
;
Max Planck Institute for Solid State Research
Heisenbergstrasse 1
70569 Stuttgart
Germany
;
    'Jansen, Martin'
;
Max Planck Institute for Solid State Research
Heisenbergstrasse 1
70569 Stuttgart
Germany
;
