# Supplementary material for: Bis[(1,10-phenanthroline-κ2 N,N′)bis­(triphenyl­phosphane-κP)copper(I)] nona­deca­oxidohexa­molybdate(VI)
Source: Acta Crystallogr Sect E Struct Rep Online. 2012 Aug 25;68(Pt 9):m1206–7. doi: 10.1107/S1600536812036367 (PMC3435619; doi:10.1107/S1600536812036367)
Supplement: Supplementary file 2 [file e-68-m1206-Isup2.hkl]

#
# h,k,l, Fc-squared, Fo-squared, sigma(Fo-squared) and status flag
#
data_I
_shelx_title ' 583p-1 in P-1'
_shelx_refln_list_code          4
_shelx_F_calc_maximum      303.79
_exptl_crystal_F_000      1188.00
_reflns_d_resolution_high  0.7902
 
loop_
 _symmetry_equiv_pos_as_xyz
 'x, y, z'
 '-x, -y, -z'
 
_cell_length_a    11.2866
_cell_length_b    13.5721
_cell_length_c    16.3070
_cell_angle_alpha 109.028
_cell_angle_beta  102.979
_cell_angle_gamma  93.928
 
_shelx_F_squared_multiplier     1.000
 
loop_
 _refln_index_h
 _refln_index_k
 _refln_index_l
 _refln_F_squared_calc
 _refln_F_squared_meas
 _refln_F_squared_sigma
 _refln_observed_status
   1   0   0    26700.13    23878.71    396.49 o
   2   0   0    11151.83    10538.53    131.29 o
   3   0   0     1278.25     1411.51     36.84 o
   4   0   0      456.08      459.53     27.55 o
   5   0   0     3442.56     3465.42     33.93 o
   6   0   0     1410.32     1286.15     33.57 o
   7   0   0     7417.57     7369.00     59.52 o
   8   0   0     5207.51     5111.69     61.42 o
   9   0   0      126.38      118.22     25.99 o
  10   0   0       76.14      110.35     27.01 o
  11   0   0      316.01      361.84     26.38 o
  12   0   0      182.64      184.69     25.54 o
  13   0   0      420.70      405.80     44.94 o
 -13   1   0      240.13      294.49     45.47 o
 -12   1   0      135.82      162.78     64.74 o
 -11   1   0     1065.49     1108.63     66.39 o
 -10   1   0     1074.01     1079.21     34.42 o
  -9   1   0      121.15      119.74     21.34 o
  -8   1   0     1971.92     2005.32     30.47 o
  -7   1   0     1635.16     1560.11     27.41 o
  -6   1   0    13837.02    13523.74    114.29 o
  -5   1   0     1260.89     1228.56     30.87 o
  -4   1   0     3588.41     3413.83     47.47 o
  -3   1   0    35558.93    33461.10    427.44 o
  -2   1   0     6351.54     6447.03    100.82 o
  -1   1   0    52043.60    44821.80    248.71 o
   0   1   0    45947.79    35573.71   1502.55 o
   1   1   0     6094.45     5655.82    104.82 o
   2   1   0     1926.90     1831.68     53.31 o
   3   1   0     1404.58     1371.86     37.70 o
   4   1   0       73.38       87.17     21.08 o
   5   1   0      182.69      212.43     26.28 o
   6   1   0     4360.37     4454.46     61.72 o
   7   1   0     8784.68     8548.04     49.88 o
   8   1   0     1452.82     1385.75     30.34 o
   9   1   0      519.77      589.99     31.42 o
  10   1   0       22.21       36.01     28.01 o
  11   1   0      948.21      964.29     48.07 o
  12   1   0     1100.70     1074.90     33.49 o
  13   1   0       11.84       40.04     28.77 o
 -13   2   0       21.61       -7.68     37.35 o
 -12   2   0        9.20       19.75     33.99 o
 -11   2   0      433.99      448.66     41.08 o
 -10   2   0     3497.39     3487.87     54.15 o
  -9   2   0     1335.99     1382.55     52.97 o
  -8   2   0      300.93      322.95     29.64 o
  -7   2   0     6796.81     6464.85     77.70 o
  -6   2   0     1330.57     1259.09     30.90 o
  -5   2   0     7724.77     7697.50     55.40 o
  -4   2   0    12140.35    11333.00    217.39 o
  -3   2   0    28924.65    27049.53    236.68 o
  -2   2   0     8037.89     7880.45    103.08 o
  -1   2   0     4770.10     4742.94     85.43 o
   0   2   0      292.09      282.84     61.22 o
   1   2   0     1175.20     1236.65     69.68 o
   2   2   0     4776.76     4830.05     77.85 o
   3   2   0    13556.50    13490.49     92.41 o
   4   2   0     7609.78     7494.10     63.88 o
   5   2   0      380.71      352.86     29.52 o
   6   2   0     1499.38     1416.16     26.65 o
   7   2   0      915.91      916.48     29.01 o
   8   2   0       51.22       33.42     22.35 o
   9   2   0       50.43       45.29     26.21 o
  10   2   0     1567.44     1568.74     36.40 o
  11   2   0      772.59      815.10     31.64 o
  12   2   0       43.90       72.37     31.37 o
  13   2   0       55.05       84.84     33.41 o
 -13   3   0      640.02      699.66     39.16 o
 -12   3   0        0.36      -33.26     33.26 o
 -11   3   0     3091.43     3085.52     44.03 o
 -10   3   0     7001.81     7175.51     47.73 o
  -9   3   0     7397.37     7448.14     47.80 o
  -8   3   0      129.18      105.12     25.31 o
  -7   3   0     3749.70     3759.52     37.03 o
  -6   3   0     1892.34     1847.28     32.57 o
  -5   3   0     8047.07     7937.11     53.82 o
  -4   3   0      890.86      651.27     41.39 o
  -3   3   0     2046.27     2011.39     53.07 o
  -2   3   0       26.80       -3.59     49.25 o
  -1   3   0    22847.74    22885.19    147.53 o
   0   3   0    11583.21    11597.72    137.72 o
   1   3   0     5689.53     5394.19    122.05 o
   2   3   0      845.12      728.21     47.52 o
   3   3   0     9456.32     9103.84     71.01 o
   4   3   0      313.16      267.02     30.78 o
   5   3   0     2124.25     2149.56     34.10 o
   6   3   0     1601.59     1588.10     30.71 o
   7   3   0     2577.07     2578.30     60.56 o
   8   3   0      272.97      269.41     30.94 o
   9   3   0     2117.97     2100.65     33.01 o
  10   3   0      484.87      516.78     30.64 o
  11   3   0      107.34      112.05     30.11 o
  12   3   0      355.32      345.55     33.50 o
  13   3   0      788.52      750.74     36.19 o
 -13   4   0     1204.01     1173.66     92.78 o
 -12   4   0        9.26       -3.98     33.45 o
 -11   4   0     2814.77     2847.98     48.89 o
 -10   4   0     4426.84     4413.77     73.11 o
  -9   4   0       83.36       96.57     29.97 o
  -8   4   0     2315.73     2323.80     85.17 o
  -7   4   0      804.66      888.92     25.95 o
  -6   4   0      150.72      190.25     29.51 o
  -5   4   0      113.32      195.86     27.97 o
  -4   4   0      103.70      150.72     30.36 o
  -3   4   0     1695.63     1472.98     41.41 o
  -2   4   0     3201.12     3312.63     59.19 o
  -1   4   0     1121.37     1227.90     51.60 o
   0   4   0       26.67       41.71     42.86 o
   1   4   0     1094.27     1085.11     53.54 o
   2   4   0     5258.78     5182.39     69.98 o
   3   4   0      198.30      195.69     39.65 o
   4   4   0      283.32      231.73     24.09 o
   5   4   0     3164.75     3142.01     36.29 o
   6   4   0    10797.80    10533.42     71.37 o
   7   4   0     5374.62     5372.72     46.85 o
   8   4   0      202.40      223.17     30.63 o
   9   4   0     1529.06     1535.12     32.04 o
  10   4   0        0.44       29.98     28.41 o
  11   4   0      478.39      457.08     31.87 o
  12   4   0      789.46      754.36     35.26 o
 -13   5   0      529.05      529.98     33.85 o
 -12   5   0      167.20      182.98     30.73 o
 -11   5   0      438.99      481.77     33.55 o
 -10   5   0       23.26       63.11     26.91 o
  -9   5   0     3109.07     3056.37     68.84 o
  -8   5   0      759.61      751.54     28.19 o
  -7   5   0     1400.09     1439.90     29.71 o
  -6   5   0     3020.13     2754.51     77.11 o
  -5   5   0     4680.29     4871.89     51.89 o
  -4   5   0      141.88      180.69     25.36 o
  -3   5   0     3873.34     4199.58     55.10 o
  -2   5   0     3848.87     4234.78     89.06 o
  -1   5   0       41.95       75.05     38.49 o
   0   5   0     4239.20     4551.15     71.29 o
   1   5   0     1198.27     1210.99     48.69 o
   2   5   0      128.10      131.95     56.08 o
   3   5   0     5086.81     4562.89     59.77 o
   4   5   0      151.30      151.99     29.18 o
   5   5   0     5834.12     5646.99     80.00 o
   6   5   0     8548.86     8464.36     50.77 o
   7   5   0     1022.95      996.65     33.01 o
   8   5   0     1640.93     1608.65     36.61 o
   9   5   0      376.09      390.59     33.17 o
  10   5   0      328.35      362.07     30.60 o
  11   5   0        3.40       55.45     35.54 o
  12   5   0      725.84      693.12     42.09 o
 -13   6   0      308.59      247.68     39.91 o
 -12   6   0        2.37       -8.99     30.30 o
 -11   6   0       64.51      107.44     33.14 o
 -10   6   0     1641.30     1544.30     51.58 o
  -9   6   0       17.41       31.92     26.20 o
  -8   6   0      153.19      162.40     26.10 o
  -7   6   0     2299.94     2258.03     42.75 o
  -6   6   0     2703.93     2574.97     81.23 o
  -5   6   0     1210.25     1213.12     40.24 o
  -4   6   0      346.77      349.23     27.11 o
  -3   6   0     4292.21     4192.72     50.14 o
  -2   6   0     2912.72     3011.40     52.17 o
  -1   6   0     3015.99     3334.11     58.02 o
   0   6   0     2226.07     2175.21     62.26 o
   1   6   0      817.34      768.90     43.72 o
   2   6   0    16970.12    16795.04    364.09 o
   3   6   0     7754.05     7416.12     71.14 o
   4   6   0      428.47      448.63     37.03 o
   5   6   0      904.68      833.79     29.92 o
   6   6   0     1620.60     1513.28     31.85 o
   7   6   0       84.29      149.52     30.30 o
   8   6   0      296.54      302.81     32.37 o
   9   6   0     2816.92     2783.87     41.38 o
  10   6   0     2456.07     2431.78     65.74 o
  11   6   0      266.34      228.05     33.00 o
 -13   7   0       13.98       13.98     34.98 o
 -12   7   0       39.42       53.14     36.17 o
 -11   7   0        3.97       -5.63     34.91 o
 -10   7   0       60.70       81.32     28.38 o
  -9   7   0       13.08       39.07     33.05 o
  -8   7   0      593.98      582.59     26.10 o
  -7   7   0      113.49      166.45     49.07 o
  -6   7   0      120.10      140.29     36.44 o
  -5   7   0      250.60      267.27     36.29 o
  -4   7   0    10478.65    10303.14     66.35 o
  -3   7   0     7944.60     8236.78     66.18 o
  -2   7   0      202.44      251.97     36.74 o
  -1   7   0     4231.55     4108.99     58.31 o
   0   7   0      691.45      740.40     44.94 o
   1   7   0     9402.50     9383.11     82.80 o
   2   7   0    15849.06    15565.58    138.55 o
   3   7   0     9991.17     9884.75    116.69 o
   4   7   0     4894.51     4656.53     58.31 o
   5   7   0      318.60      309.20     26.60 o
   6   7   0       20.46       61.18     25.41 o
   7   7   0        3.20       42.07     31.10 o
   8   7   0     1400.71     1419.78     36.66 o
   9   7   0     4338.76     4314.84     89.77 o
  10   7   0      925.57      941.77     32.07 o
  11   7   0      197.07      222.77     38.72 o
 -13   8   0      136.99      190.50     70.92 o
 -12   8   0        1.69        6.06     36.66 o
 -11   8   0      602.64      650.88     39.05 o
 -10   8   0       52.62       71.78     33.32 o
  -9   8   0      602.25      601.18     29.78 o
  -8   8   0      876.15      855.78     32.16 o
  -7   8   0     3097.95     3184.35     46.36 o
  -6   8   0     1214.02     1132.86     51.13 o
  -5   8   0     8122.77     8141.99    188.85 o
  -4   8   0     7997.66     8214.18    289.87 o
  -3   8   0        5.80        9.56     28.38 o
  -2   8   0     4543.07     4466.75     55.98 o
  -1   8   0     5224.29     5241.52     62.10 o
   0   8   0       16.27       45.48     40.96 o
   1   8   0      559.28      554.18     43.91 o
   2   8   0     3939.31     3941.79     89.48 o
   3   8   0    15331.35    15272.72    367.39 o
   4   8   0     1532.44     1489.72     44.58 o
   5   8   0        1.31       27.77     31.80 o
   6   8   0     1370.71     1345.32     35.92 o
   7   8   0       16.11       20.10     27.80 o
   8   8   0     1313.72     1309.93     33.35 o
   9   8   0      278.66      325.21     31.41 o
  10   8   0       16.65       25.93     37.29 o
 -12   9   0      219.07      195.53     40.89 o
 -11   9   0       11.08       -1.15     30.22 o
 -10   9   0      110.03      150.55     30.11 o
  -9   9   0      836.67      845.08     36.93 o
  -8   9   0     8055.01     7954.09     66.39 o
  -7   9   0     7883.02     7752.90    117.93 o
  -6   9   0       51.22       55.46     30.20 o
  -5   9   0      968.02     1059.45     35.45 o
  -4   9   0      208.20      195.17     30.03 o
  -3   9   0     3638.35     3685.43     63.91 o
  -2   9   0     6013.58     6069.64     61.81 o
  -1   9   0     3839.62     3908.56     56.56 o
   0   9   0     7198.37     7171.36    100.61 o
   1   9   0     2109.08     2085.96     51.07 o
   2   9   0      873.12      881.84     41.97 o
   3   9   0      482.44      479.58     39.07 o
   4   9   0       42.92       30.76     40.80 o
   5   9   0     9317.09     9308.25    112.90 o
   6   9   0     1404.08     1340.92     37.38 o
   7   9   0        1.22       -3.78     28.41 o
   8   9   0       15.51        0.74     35.07 o
   9   9   0       53.61       52.60     28.70 o
  10   9   0      188.74      193.76     45.28 o
 -12  10   0      201.45      272.18     56.57 o
 -11  10   0     1519.06     1545.43     41.65 o
 -10  10   0      210.12      204.21     37.98 o
  -9  10   0      598.89      628.74     42.27 o
  -8  10   0     2699.49     2673.21     54.43 o
  -7  10   0     1310.70     1305.08     42.86 o
  -6  10   0      407.87      432.96     29.74 o
  -5  10   0      310.94      311.12     32.01 o
  -4  10   0        7.47       46.18     36.74 o
  -3  10   0     1851.54     1751.34     40.03 o
  -2  10   0     2099.51     2222.83     78.76 o
  -1  10   0     5908.83     6059.01     66.87 o
   0  10   0    10068.99    10295.14    101.02 o
   1  10   0     1279.30     1274.53     48.02 o
   2  10   0       24.14       34.63     45.19 o
   3  10   0        4.36       13.59     37.61 o
   4  10   0     4230.02     4346.64    123.29 o
   5  10   0     1300.49     1308.97     37.64 o
   6  10   0        0.92       -4.45     28.11 o
   7  10   0      136.09      115.51     34.26 o
   8  10   0      322.56      294.68     37.22 o
   9  10   0      392.47      378.37     39.82 o
 -11  11   0      873.30      818.92     37.15 o
 -10  11   0      440.95      406.45     34.80 o
  -9  11   0      724.69      768.80     44.31 o
  -8  11   0      383.90      458.56     43.15 o
  -7  11   0       26.19       57.73     27.99 o
  -6  11   0      132.19      105.23     39.64 o
  -5  11   0     1269.24     1286.47     44.32 o
  -4  11   0      677.37      697.55     41.99 o
  -3  11   0     1249.57     1205.01     42.86 o
  -2  11   0        4.01        2.51     38.47 o
  -1  11   0       65.65       58.14     37.32 o
   0  11   0      642.48      654.28     41.99 o
   1  11   0      732.30      778.91     51.31 o
   2  11   0      156.58      199.64     43.76 o
   3  11   0       52.89       47.32     48.67 o
   4  11   0        2.36       -0.75     40.52 o
   5  11   0      723.90      743.34     38.02 o
   6  11   0      146.72      145.96     32.82 o
   7  11   0      247.14      219.03     37.27 o
   8  11   0       91.39       79.39     33.22 o
 -10  12   0      261.36      269.36     39.19 o
  -9  12   0      252.36      222.95     44.90 o
  -8  12   0       53.17       41.66     42.86 o
  -7  12   0        8.17       43.77     41.69 o
  -6  12   0     1015.50      958.94     76.28 o
  -5  12   0     2875.66     2893.43     51.89 o
  -4  12   0     3480.80     3530.14     60.20 o
  -3  12   0      560.32      605.13     41.40 o
  -2  12   0       66.99       84.97     52.37 o
  -1  12   0     2146.74     2229.09     72.57 o
   0  12   0     1070.72     1109.79     50.24 o
   1  12   0       85.98       96.75     43.59 o
   2  12   0      352.97      363.36     43.44 o
   3  12   0      211.18      232.55     51.31 o
   4  12   0     1251.78     1270.59     38.04 o
   5  12   0      381.89      367.96     36.77 o
   6  12   0       88.12      102.77     39.41 o
   7  12   0       32.47       75.07     34.78 o
  -9  13   0      437.83      467.92     58.14 o
  -8  13   0      125.28      129.71     39.17 o
  -7  13   0       72.10      130.30     43.73 o
  -6  13   0      914.87      948.49     38.98 o
  -5  13   0     1391.63     1391.85     41.41 o
  -4  13   0      425.21      451.22     42.86 o
  -3  13   0       46.31       58.50     40.52 o
  -2  13   0     1305.63     1336.01     48.11 o
  -1  13   0     4233.86     4300.94     65.86 o
   0  13   0       44.05       33.49     45.90 o
   1  13   0      110.65      113.08     46.16 o
   2  13   0      495.07      565.50     55.10 o
   3  13   0      317.73      342.06     55.10 o
   4  13   0      214.04      212.51     32.99 o
   5  13   0      247.71      201.28     34.21 o
   6  13   0      284.69      284.88     34.82 o
  -8  14   0       41.39       26.46     54.84 o
  -7  14   0        0.63      -37.51     37.51 o
  -6  14   0        3.85       15.92     43.72 o
  -5  14   0       20.61       72.59     44.00 o
  -4  14   0      849.41      819.02     47.81 o
  -3  14   0      206.30      226.05     43.44 o
  -2  14   0      647.29      651.96     46.33 o
  -1  14   0      222.89      209.55     48.15 o
   0  14   0      187.72      174.46     48.15 o
   1  14   0      290.83      308.03     56.27 o
   2  14   0       92.80       98.32     50.46 o
   3  14   0      100.51       82.09     57.44 o
   4  14   0      545.50      457.93     37.35 o
   5  14   0     1263.82     1145.13     43.61 o
  -7  15   0       65.90       29.69     48.40 o
  -6  15   0      810.88      754.69     44.18 o
  -5  15   0     1712.34     1576.02     53.94 o
  -4  15   0       98.51      146.38     46.07 o
  -3  15   0       93.66      140.89     50.52 o
  -2  15   0       28.98       15.84     45.19 o
  -1  15   0       50.34       46.88     51.27 o
   0  15   0      338.82      325.03     58.30 o
   1  15   0        8.57       17.72     57.44 o
   2  15   0      819.06      724.16     67.86 o
   3  15   0      230.19      231.36     46.24 o
  -4  16   0       91.64       91.54     50.15 o
  -3  16   0        1.35       75.05     69.27 o
  -2  16   0       71.30       88.45     53.47 o
  -1  16   0        1.93       47.55     53.89 o
   0  16   0      170.69      167.73     61.80 o
  -1 -16   1     2315.52     2159.27     84.12 o
   0 -16   1      446.03      399.52     60.94 o
   1 -16   1        3.41        2.96     58.89 o
   2 -16   1        1.72      -14.04     46.64 o
   3 -16   1      117.61      108.03     48.40 o
   4 -16   1     1282.25     1265.98     54.23 o
   5 -16   1      241.95      201.23     49.57 o
  -3 -15   1       85.40       97.31     60.65 o
  -2 -15   1     3491.99     3307.97     68.50 o
  -1 -15   1      449.93      484.60     53.63 o
   0 -15   1        4.35        4.71     55.69 o
   1 -15   1       33.86       27.38     55.10 o
   2 -15   1       86.24      190.50     64.32 o
   3 -15   1      363.65      353.04     50.52 o
   4 -15   1       18.96       -4.43     45.19 o
   5 -15   1        0.58        2.89     46.07 o
   6 -15   1       89.21      132.36     46.65 o
   7 -15   1       67.14       63.30     39.05 o
  -5 -14   1     1090.58     1054.02     39.46 o
  -4 -14   1      734.83      813.96     62.39 o
  -3 -14   1      222.39      228.30     51.11 o
  -2 -14   1       55.70       86.12     48.53 o
  -1 -14   1      413.59      387.67     45.77 o
   0 -14   1       33.63       28.97     42.86 o
   1 -14   1       35.31       55.49     42.27 o
   2 -14   1       32.60       63.35     42.86 o
   3 -14   1      328.90      327.29     43.73 o
   4 -14   1      528.63      537.67     49.07 o
   5 -14   1        9.70       48.19     42.56 o
   6 -14   1      129.07      206.91     44.58 o
   7 -14   1       85.33      110.38     36.30 o
   8 -14   1      243.24      278.46     46.65 o
  -6 -13   1     1370.98     1260.89     52.68 o
  -5 -13   1     1435.03     1336.68     37.72 o
  -4 -13   1      383.18      387.15     51.11 o
  -3 -13   1      414.14      433.97     44.58 o
  -2 -13   1     1999.46     2032.82     56.71 o
  -1 -13   1     1595.52     1632.51     57.44 o
   0 -13   1      328.03      348.86     42.56 o
   1 -13   1        4.46       33.81     56.08 o
   2 -13   1      537.34      510.61     43.44 o
   3 -13   1      423.71      481.02     41.99 o
   4 -13   1       47.42       85.35     40.82 o
   5 -13   1     1159.77     1270.69     46.94 o
   6 -13   1      465.13      450.00     35.69 o
   7 -13   1       32.26       69.27     43.15 o
   8 -13   1      390.42      375.86     38.28 o
   9 -13   1      431.16      398.18     52.37 o
  10 -13   1      480.31      476.66     71.75 o
  -8 -12   1       67.60       75.37     40.60 o
  -7 -12   1      423.89      413.65     34.95 o
  -6 -12   1      116.68      120.84     36.17 o
  -5 -12   1       16.68       33.82     29.11 o
  -4 -12   1       22.12       54.55     45.36 o
  -3 -12   1      818.60      911.22     49.12 o
  -2 -12   1      166.16      178.07     41.11 o
  -1 -12   1      635.61      669.09     42.86 o
   0 -12   1       33.64       16.02     42.01 o
   1 -12   1      481.53      486.89     41.99 o
   2 -12   1      186.45      203.71     39.65 o
   3 -12   1      203.44      227.27     39.36 o
   4 -12   1     1486.13     1598.33     39.63 o
   5 -12   1     4451.21     4494.49     51.42 o
   6 -12   1     3208.34     3209.13     46.16 o
   7 -12   1       36.46       46.46     34.16 o
   8 -12   1      612.71      642.43     44.32 o
   9 -12   1      408.12      437.52     45.17 o
  10 -12   1     1319.60     1233.30     81.15 o
  -9 -11   1       34.48       63.35     34.22 o
  -8 -11   1        5.30        7.00     39.25 o
  -7 -11   1       44.59       48.28     35.70 o
  -6 -11   1     1136.38     1201.74     37.95 o
  -5 -11   1      815.98      853.60     50.83 o
  -4 -11   1       52.03       60.74     39.64 o
  -3 -11   1      101.54      112.90     38.77 o
  -2 -11   1      283.93      266.96     39.94 o
  -1 -11   1      264.62      321.32     39.06 o
   0 -11   1      887.97      895.44     42.27 o
   1 -11   1        6.45       37.68     39.82 o
   2 -11   1      931.21     1032.50     41.99 o
   3 -11   1       22.07       28.45     36.74 o
   4 -11   1     4010.29     4068.47    115.45 o
   5 -11   1     4280.31     4586.19     86.18 o
   6 -11   1      190.87      204.60     39.94 o
   7 -11   1     1111.97     1217.62     49.89 o
   8 -11   1      150.69      184.13     44.12 o
   9 -11   1      114.38      172.06     42.86 o
  10 -11   1      589.03      586.10     33.77 o
  11 -11   1      639.34      504.82     35.10 o
  -9 -10   1        4.69       11.75     32.32 o
  -8 -10   1        0.11       44.22     43.72 o
  -7 -10   1      967.51     1042.15     37.44 o
  -6 -10   1     2032.07     2072.57     39.78 o
  -5 -10   1      358.33      472.31     50.31 o
  -4 -10   1      621.57      678.03     41.99 o
  -3 -10   1        2.26       19.36     41.41 o
  -2 -10   1     1535.63     1567.44     44.61 o
  -1 -10   1      368.05      356.48     45.48 o
   0 -10   1        0.84        0.82     51.13 o
   1 -10   1     6559.28     6654.30    117.52 o
   2 -10   1     1291.39     1369.47     41.40 o
   3 -10   1      528.49      496.52     39.64 o
   4 -10   1     3233.89     3346.83    103.08 o
   5 -10   1     1527.22     1529.36     42.86 o
   6 -10   1      294.89      343.85     38.19 o
   7 -10   1      974.62      948.16    102.26 o
   8 -10   1      903.96      938.57     73.40 o
   9 -10   1      700.11      680.40     52.37 o
  10 -10   1      129.91      130.51     31.80 o
  11 -10   1        7.00       57.69     29.18 o
  12 -10   1      161.94      200.94     30.53 o
 -10  -9   1      397.36      415.90     33.71 o
  -9  -9   1      289.29      300.63     37.13 o
  -8  -9   1       23.01        1.51     34.27 o
  -7  -9   1      217.08      232.96     33.80 o
  -6  -9   1      793.98      829.85    114.22 o
  -5  -9   1     3821.10     3836.05     55.69 o
  -4  -9   1      300.49      364.26     42.73 o
  -3  -9   1     2329.24     2295.52     48.69 o
  -2  -9   1     2374.82     2477.29     48.69 o
  -1  -9   1        6.40       16.87     35.56 o
   0  -9   1    16847.63    17260.61    167.41 o
   1  -9   1    13120.80    13003.76    103.50 o
   2  -9   1    11213.24    11533.88    171.94 o
   3  -9   1      405.67      388.21     36.44 o
   4  -9   1      543.82      553.81     37.89 o
   5  -9   1     2094.51     2114.36     38.04 o
   6  -9   1      696.96      726.09     39.36 o
   7  -9   1     1413.82     1481.65     42.88 o
   8  -9   1     2844.93     3076.57     63.50 o
   9  -9   1     1946.04     2052.18     41.70 o
  10  -9   1      278.15      267.14     34.88 o
  11  -9   1      195.69      219.05     31.69 o
  12  -9   1      182.76      190.33     34.66 o
 -11  -8   1      547.69      501.01     61.90 o
 -10  -8   1      865.11      871.84     31.76 o
  -9  -8   1     1245.17     1281.73     49.52 o
  -8  -8   1      350.43      357.94     34.12 o
  -7  -8   1       83.23       85.81     24.61 o
  -6  -8   1     2863.57     2758.73     44.66 o
  -5  -8   1     4638.30     4696.92     98.14 o
  -4  -8   1      229.47      252.00     31.24 o
  -3  -8   1     9115.08     9148.83    126.17 o
  -2  -8   1     6608.05     6530.86    106.80 o
  -1  -8   1     2732.71     2842.65     50.15 o
   0  -8   1     6424.50     6593.53    148.03 o
   1  -8   1     5766.20     6026.18     61.52 o
   2  -8   1      314.83      342.87     36.44 o
   3  -8   1     1123.09     1126.92     40.24 o
   4  -8   1       29.68       24.74     36.44 o
   5  -8   1      949.72      999.42     34.06 o
   6  -8   1       63.58       62.33     30.20 o
   7  -8   1     2439.47     2507.70     64.32 o
   8  -8   1       61.84      102.25     32.57 o
   9  -8   1      360.34      397.56     28.90 o
  10  -8   1       70.64      112.88     28.90 o
  11  -8   1      433.37      469.29     31.10 o
  12  -8   1     1565.57     1476.88     41.19 o
 -11  -7   1       75.17       58.74     33.01 o
 -10  -7   1      755.43      784.88     39.51 o
  -9  -7   1     1284.28     1339.21     38.08 o
  -8  -7   1     2366.76     2443.90     39.63 o
  -7  -7   1      302.41      309.71     28.30 o
  -6  -7   1     5132.87     5141.84     42.48 o
  -5  -7   1      387.00      406.34     38.19 o
  -4  -7   1     3124.38     2914.11     52.78 o
  -3  -7   1    17655.30    17753.78    338.94 o
  -2  -7   1     3905.56     4121.61     56.85 o
  -1  -7   1     1136.97     1231.42     44.02 o
   0  -7   1     7871.09     8388.17     73.18 o
   1  -7   1       53.59       98.14     36.15 o
   2  -7   1       30.54       42.75     35.56 o
   3  -7   1     1276.87     1407.27     37.45 o
   4  -7   1     2392.15     2274.07    111.74 o
   5  -7   1     2131.37     2215.02    133.18 o
   6  -7   1        9.66       -8.21     33.81 o
   7  -7   1     1636.20     1658.36     41.11 o
   8  -7   1     1962.45     2005.25     37.24 o
   9  -7   1     3629.05     3726.54     65.54 o
  10  -7   1        6.96       28.66     24.26 o
  11  -7   1     1644.39     1691.19     38.76 o
  12  -7   1       50.13       37.66     36.19 o
  13  -7   1      331.33      342.15     38.80 o
 -12  -6   1      684.82      623.76     36.08 o
 -11  -6   1        1.21       10.31     31.58 o
 -10  -6   1     1112.68     1046.22     40.36 o
  -9  -6   1     5446.11     5422.82     42.90 o
  -8  -6   1      439.09      449.75     29.62 o
  -7  -6   1       19.74       42.85     29.99 o
  -6  -6   1       55.46       96.11     28.72 o
  -5  -6   1      813.25      795.93     38.17 o
  -4  -6   1     9066.96     8800.75    141.43 o
  -3  -6   1      616.02      563.10     38.77 o
  -2  -6   1     5762.67     5799.17     99.79 o
  -1  -6   1    13074.71    12991.03     91.55 o
   0  -6   1      162.92      135.68     39.64 o
   1  -6   1     5306.73     5596.39     87.00 o
   2  -6   1     3346.53     4152.42     55.40 o
   3  -6   1    10277.42    10895.52     90.30 o
   4  -6   1      988.94      867.54     33.40 o
   5  -6   1      704.78      686.31     37.61 o
   6  -6   1      692.40      771.06     37.03 o
   7  -6   1     5171.72     5240.01     40.59 o
   8  -6   1    10710.10    10892.75     54.19 o
   9  -6   1      715.92      681.69     28.79 o
  10  -6   1      405.68      451.15     32.64 o
  11  -6   1      371.72      411.19     34.57 o
  12  -6   1       60.48       50.65     35.36 o
  13  -6   1      835.63      826.38     36.26 o
 -12  -5   1      736.49      649.41     31.68 o
 -11  -5   1       53.18       66.14     27.36 o
 -10  -5   1     2203.36     2236.70     64.30 o
  -9  -5   1      596.16      606.47     29.29 o
  -8  -5   1      372.39      410.38     30.95 o
  -7  -5   1      312.15      314.93     26.39 o
  -6  -5   1       17.09       -6.09     29.19 o
  -5  -5   1       99.91       75.55     22.23 o
  -4  -5   1     1329.70     1282.57     41.97 o
  -3  -5   1      155.15      149.68     39.07 o
  -2  -5   1     4608.77     4793.75     57.44 o
  -1  -5   1      361.69      378.88     41.97 o
   0  -5   1      624.66      634.97     43.44 o
   1  -5   1     2084.07     2363.52     53.35 o
   2  -5   1    13225.60    13383.41     90.71 o
   3  -5   1       13.04        7.80     29.59 o
   4  -5   1    10189.03    10352.37    171.53 o
   5  -5   1      346.42      466.14     27.39 o
   6  -5   1     1545.75     1563.43     37.74 o
   7  -5   1     6612.66     6628.60     82.45 o
   8  -5   1     4803.67     4728.83     61.39 o
   9  -5   1        9.63       41.07     23.35 o
  10  -5   1      166.33      173.32     27.21 o
  11  -5   1        2.40       26.13     24.82 o
  12  -5   1       90.59      102.12     26.80 o
  13  -5   1     1501.63     1398.36     35.31 o
 -13  -4   1      799.99      808.35     44.86 o
 -12  -4   1      650.89      594.97     38.41 o
 -11  -4   1       21.30       69.62     33.80 o
 -10  -4   1       14.89       -4.81     28.12 o
  -9  -4   1     2120.50     2085.93     36.82 o
  -8  -4   1     1674.32     1667.60     41.18 o
  -7  -4   1     2686.69     2684.25     32.57 o
  -6  -4   1     1920.07     1915.30     35.06 o
  -5  -4   1     5501.07     5266.98     43.16 o
  -4  -4   1     3818.71     3758.48     51.89 o
  -3  -4   1       15.98        6.56     37.89 o
  -2  -4   1     4761.46     4388.81     57.44 o
  -1  -4   1     5591.72     5398.39     73.47 o
   0  -4   1       74.76      127.00     44.32 o
   1  -4   1     1010.67      914.86     51.60 o
   2  -4   1      172.72      183.99     45.19 o
   3  -4   1    17892.11    17230.71    191.74 o
   4  -4   1     9783.34     9614.47     68.23 o
   5  -4   1     4414.85     4912.26     55.25 o
   6  -4   1     3772.85     3770.69     37.80 o
   7  -4   1     3227.75     3180.39     38.29 o
   8  -4   1      442.53      480.20     26.99 o
   9  -4   1      529.29      516.80     26.05 o
  10  -4   1     1394.98     1380.01     28.62 o
  11  -4   1      806.11      752.46     30.36 o
  12  -4   1      161.26      169.35     30.10 o
  13  -4   1      551.74      528.96     56.65 o
 -13  -3   1      344.44      373.60     34.70 o
 -12  -3   1       67.40      140.25     34.42 o
 -11  -3   1      242.60      269.88     26.72 o
 -10  -3   1     1008.44     1049.99     30.65 o
  -9  -3   1      138.74      149.48     24.54 o
  -8  -3   1      656.86      668.65     31.10 o
  -7  -3   1     1094.57     1084.08     28.90 o
  -6  -3   1     1803.22     1661.27     34.44 o
  -5  -3   1     8971.22     9288.06    102.69 o
  -4  -3   1     1843.15     2058.72     34.47 o
  -3  -3   1    23323.76    22149.03    162.87 o
  -2  -3   1    49316.21    45753.84    174.94 o
  -1  -3   1       10.58       16.58     41.19 o
   0  -3   1      436.83      429.80     55.98 o
   1  -3   1     8204.84     8163.35     88.10 o
   2  -3   1    44631.62    42788.33    155.40 o
   3  -3   1    23038.95    21443.56    157.51 o
   4  -3   1      527.82      393.32     39.33 o
   5  -3   1       85.16      119.54     27.10 o
   6  -3   1      281.95      308.55     26.17 o
   7  -3   1     1119.08     1212.40     33.15 o
   8  -3   1      939.91      940.68     25.74 o
   9  -3   1      945.01      966.18     32.79 o
  10  -3   1     4611.16     4708.24     42.43 o
  11  -3   1     3170.14     3154.57     38.14 o
  12  -3   1       70.26       77.94     26.49 o
  13  -3   1      633.21      535.21     47.82 o
 -13  -2   1       97.90      146.92     32.62 o
 -12  -2   1       49.71       75.40     34.90 o
 -11  -2   1      891.57      966.76     35.51 o
 -10  -2   1       82.30      125.80     31.60 o
  -9  -2   1      236.99      274.00     30.57 o
  -8  -2   1      199.74      193.39     26.06 o
  -7  -2   1      326.59      347.27     25.79 o
  -6  -2   1     1627.67     1557.92     34.11 o
  -5  -2   1     6284.62     6095.74     66.81 o
  -4  -2   1      242.01      136.28     28.58 o
  -3  -2   1    61088.51    55791.77    331.10 o
  -2  -2   1     5863.68     6024.27     82.51 o
  -1  -2   1    12521.97    11961.72    143.08 o
   0  -2   1    32469.84    28600.46    388.42 o
   1  -2   1     4182.86     4252.14     76.20 o
   2  -2   1     5475.20     5473.18     71.86 o
   3  -2   1    13238.58    12171.76    126.44 o
   4  -2   1    13807.74    13167.12    240.15 o
   5  -2   1      889.22      765.43     33.46 o
   6  -2   1     2141.98     2001.72     59.23 o
   7  -2   1     3050.57     3171.91     72.45 o
   8  -2   1      129.73      149.32     22.51 o
   9  -2   1     5333.73     5172.33    111.77 o
  10  -2   1     5513.75     5362.66     98.98 o
  11  -2   1     1173.74     1160.82     51.39 o
  12  -2   1       90.96      106.05     34.48 o
  13  -2   1       23.27       -5.34     37.51 o
 -13  -1   1      650.16      652.18     34.49 o
 -12  -1   1        2.05       30.85     34.60 o
 -11  -1   1      599.61      557.41     35.56 o
 -10  -1   1       36.12       27.62     31.09 o
  -9  -1   1        0.52        5.17     22.63 o
  -8  -1   1     5572.92     5341.14     83.84 o
  -7  -1   1    13172.98    13031.54     65.10 o
  -6  -1   1    20606.30    19108.16    145.31 o
  -5  -1   1      544.74      540.67     28.69 o
  -4  -1   1    10771.53    10444.76     64.29 o
  -3  -1   1    44413.91    40657.33    126.90 o
  -2  -1   1     2934.22     2773.20     63.94 o
  -1  -1   1    20718.69    19148.34    244.52 o
   0  -1   1     3856.83     3835.46     94.20 o
   1  -1   1    17236.52    16093.20    139.51 o
   2  -1   1     2399.58     2466.88     51.69 o
   3  -1   1    10663.47    10341.51     71.89 o
   4  -1   1    10123.62    10103.21    105.58 o
   5  -1   1     3241.47     3313.87     32.95 o
   6  -1   1     3060.99     3040.15     33.76 o
   7  -1   1     1977.36     1903.26     29.76 o
   8  -1   1      558.54      594.46     26.38 o
   9  -1   1      546.91      586.68     23.20 o
  10  -1   1      176.31      184.03     24.61 o
  11  -1   1       28.83       23.66     77.52 o
  12  -1   1        0.44       39.94     34.93 o
  13  -1   1      429.28      469.85     47.82 o
 -13   0   1      711.22      647.71     66.80 o
 -12   0   1     1077.03     1034.75     44.56 o
 -11   0   1       33.77       30.71     32.69 o
 -10   0   1     1149.64     1145.01     50.26 o
  -9   0   1      140.34      142.48     26.87 o
  -8   0   1    10181.00    10039.21    139.28 o
  -7   0   1    29256.55    28177.72    351.56 o
  -6   0   1    15708.37    16093.78    107.72 o
  -5   0   1     1117.22     1171.88     30.44 o
  -4   0   1       48.97       83.51     26.32 o
  -3   0   1      149.70      122.94     34.68 o
  -2   0   1     9682.86     9113.45    108.47 o
  -1   0   1     2718.11     2656.29     74.93 o
   0   0   1    43868.94    33888.99   1561.10 o
   1   0   1    38796.29    34688.71    582.78 o
   2   0   1    13213.19    12949.73    106.53 o
   3   0   1     3637.22     3673.46     57.37 o
   4   0   1     1248.57     1278.01     29.96 o
   5   0   1     1603.24     1456.83     27.78 o
   6   0   1     7105.37     6827.21     75.82 o
   7   0   1       58.99       79.95     22.25 o
   8   0   1      570.25      536.48     22.18 o
   9   0   1     1681.02     1681.51     38.09 o
  10   0   1     1897.73     1895.78     33.23 o
  11   0   1      572.69      601.40     38.54 o
  12   0   1      111.38      144.40     35.39 o
  13   0   1        2.74      -12.41     32.94 o
 -14   1   1        0.14        4.95     49.48 o
 -13   1   1      826.89      806.65     83.70 o
 -12   1   1      407.94      396.32     55.67 o
 -11   1   1     3670.13     3749.05     51.54 o
 -10   1   1     6212.26     6230.72    221.42 o
  -9   1   1      543.86      519.21     38.76 o
  -8   1   1    11337.25    11358.93    109.63 o
  -7   1   1     2188.04     2116.41     29.31 o
  -6   1   1      520.34      584.62     25.42 o
  -5   1   1      941.30     1068.64     28.76 o
  -4   1   1     1330.64     1309.58     31.66 o
  -3   1   1     7091.87     6764.52    140.47 o
  -2   1   1     2909.83     2904.40     79.87 o
  -1   1   1    15642.31    14198.86    153.00 o
   1   1   1     2933.17     2834.79     50.59 o
   2   1   1     1947.83     1930.89     41.79 o
   3   1   1     8308.41     8142.29     53.11 o
   4   1   1    11959.94    11379.54    101.18 o
   5   1   1    15736.38    15342.55    136.08 o
   6   1   1      163.92      167.83     23.02 o
   7   1   1      736.61      799.54     25.25 o
   8   1   1      865.57      831.22     31.57 o
   9   1   1     3025.73     3090.26     38.72 o
  10   1   1     2915.20     2946.08     36.82 o
  11   1   1        1.72       41.76     29.10 o
  12   1   1      320.15      327.15     28.89 o
  13   1   1       44.70       36.69     29.75 o
 -14   2   1      772.13      767.55     56.49 o
 -13   2   1      585.06      490.50     37.22 o
 -12   2   1      293.34      314.13     41.40 o
 -11   2   1     2858.28     2867.20     41.21 o
 -10   2   1     6453.67     6334.71     71.33 o
  -9   2   1       16.15       29.04     25.31 o
  -8   2   1       26.14       48.75     25.85 o
  -7   2   1      167.71      160.47     29.51 o
  -6   2   1     3046.03     3105.58     65.93 o
  -5   2   1       48.31       78.83     30.92 o
  -4   2   1     1759.67     1616.62     33.90 o
  -3   2   1     8024.97     7694.70     77.85 o
  -2   2   1     5646.34     5489.88     82.51 o
  -1   2   1    19197.65    18823.22    190.50 o
   0   2   1       48.11       55.69     73.62 o
   1   2   1     6247.94     5928.54    116.04 o
   2   2   1     3186.36     3284.05     49.71 o
   3   2   1     1413.98     1584.17     37.12 o
   4   2   1      186.00      150.21     30.94 o
   5   2   1    10132.59    10073.94     54.56 o
   6   2   1     5264.98     5071.85    106.49 o
   7   2   1     1673.00     1674.21     31.31 o
   8   2   1       84.92      107.92     29.99 o
   9   2   1      331.23      339.47     29.86 o
  10   2   1      677.11      704.40     34.09 o
  11   2   1     1222.49     1190.91     33.38 o
  12   2   1        1.51       23.61     31.01 o
  13   2   1      520.78      545.91     35.48 o
 -14   3   1     1101.19     1079.04     44.56 o
 -13   3   1      308.34      318.62     37.11 o
 -12   3   1      263.70      290.17     42.88 o
 -11   3   1      680.71      650.23     46.59 o
 -10   3   1     1211.47     1307.69     52.43 o
  -9   3   1      809.26      832.90     32.25 o
  -8   3   1      416.79      398.64     26.58 o
  -7   3   1      591.55      530.94     30.39 o
  -6   3   1     3486.47     3798.45     39.25 o
  -5   3   1     5064.83     5051.47     91.28 o
  -4   3   1     7659.37     7075.75     58.90 o
  -3   3   1     8096.12     7567.34     70.38 o
  -2   3   1     4445.84     4365.61     69.97 o
  -1   3   1    13046.46    12828.95    204.52 o
   1   3   1     3637.54     3373.46     82.91 o
   2   3   1       86.49      113.08     30.50 o
   3   3   1     1495.04     1374.41     34.12 o
   4   3   1     2568.44     2510.59     37.51 o
   5   3   1     6860.94     6602.82     51.20 o
   6   3   1     4456.92     4453.13     59.11 o
   7   3   1     3223.26     3262.65     38.72 o
   8   3   1      329.43      329.67     27.19 o
   9   3   1       26.49       14.78     30.77 o
  10   3   1     1052.67     1134.33     35.86 o
  11   3   1      170.16      192.20     35.38 o
  12   3   1      619.47      601.50     28.57 o
 -13   4   1      469.50      472.90     51.13 o
 -12   4   1      149.25      158.97     33.55 o
 -11   4   1      529.52      528.50     29.85 o
 -10   4   1      672.63      697.47     32.94 o
  -9   4   1     3129.02     3196.31     53.68 o
  -8   4   1        0.83       27.33     25.29 o
  -7   4   1        7.22       24.57     28.71 o
  -6   4   1     1494.51     1533.03     33.05 o
  -5   4   1     6233.76     6360.84     58.96 o
  -4   4   1      988.94     1046.78     36.06 o
  -3   4   1      305.49      281.87     34.42 o
  -2   4   1     9036.99     8940.22     83.09 o
  -1   4   1    36631.32    36475.50    274.62 o
   0   4   1     8127.66     7825.17    126.17 o
   1   4   1       53.49       54.57     43.17 o
   2   4   1     2648.43     2562.61     61.76 o
   3   4   1      870.38      944.73     31.69 o
   4   4   1      106.14       99.18     25.32 o
   5   4   1     4230.04     4331.30     42.27 o
   6   4   1     4813.43     4725.89     66.99 o
   7   4   1     1991.77     1973.07     35.83 o
   8   4   1        5.15       24.69     26.00 o
   9   4   1     1317.72     1356.95     35.23 o
  10   4   1     1542.26     1538.80     51.89 o
  11   4   1      163.32      184.33     31.41 o
  12   4   1      967.26      877.76     56.25 o
 -13   5   1      230.89      316.46     68.45 o
 -12   5   1      120.38      130.59     30.52 o
 -11   5   1       29.47       64.23     32.04 o
 -10   5   1     1020.83     1042.32     30.23 o
  -9   5   1     1039.65     1055.74     27.70 o
  -8   5   1      190.69      204.55     29.51 o
  -7   5   1      139.24      136.77     25.59 o
  -6   5   1       58.48       69.27     24.49 o
  -5   5   1     4185.96     4398.82    103.50 o
  -4   5   1    18892.04    18262.81    391.72 o
  -3   5   1     6121.92     6222.47     64.14 o
  -2   5   1     2257.47     2415.23     53.94 o
  -1   5   1     2520.21     2259.94     56.85 o
   0   5   1     1382.69     1394.08     52.77 o
   1   5   1      388.51      392.51     45.53 o
   2   5   1     1831.01     1818.40     81.64 o
   3   5   1     7320.20     7202.00     53.29 o
   4   5   1     2995.04     2945.50     40.11 o
   5   5   1     2758.95     2685.88     35.26 o
   6   5   1     5803.18     5763.13     42.95 o
   7   5   1      521.43      539.03     24.99 o
   8   5   1     1173.60     1174.27     34.74 o
   9   5   1      926.30      945.51     31.53 o
  10   5   1        4.58       51.61     29.42 o
  11   5   1      774.65      728.31     34.65 o
  12   5   1      626.04      601.82     36.08 o
 -13   6   1      100.64       87.42     39.58 o
 -12   6   1      319.83      296.17     40.60 o
 -11   6   1      327.19      339.85     30.10 o
 -10   6   1     3236.49     3430.20     41.52 o
  -9   6   1     2152.06     2284.62     49.31 o
  -8   6   1       29.37       34.55     28.72 o
  -7   6   1        4.48       13.49     44.12 o
  -6   6   1     3123.30     3126.67     42.27 o
  -5   6   1    17171.63    16996.79    371.93 o
  -4   6   1    18719.97    18562.79     86.01 o
  -3   6   1     3743.33     3652.85     53.94 o
  -2   6   1      572.16      709.56     42.86 o
  -1   6   1       46.89       68.86     37.32 o
   0   6   1        5.75       14.17     40.00 o
   1   6   1        3.44       13.65     40.21 o
   2   6   1     8351.43     8252.85    211.53 o
   3   6   1    25124.63    24216.57    152.15 o
   4   6   1     1911.16     1841.42     33.29 o
   5   6   1     2676.87     2538.78     34.90 o
   6   6   1     1852.55     1847.80     32.12 o
   7   6   1      881.49      863.90     29.79 o
   8   6   1     2316.25     2333.03     42.95 o
   9   6   1       81.22       95.27     33.78 o
  10   6   1       47.71       88.19     35.07 o
  11   6   1      149.21      125.09     38.41 o
 -13   7   1       29.01       12.67     33.61 o
 -12   7   1      103.96       97.03     32.77 o
 -11   7   1     1788.37     1754.36     35.21 o
 -10   7   1     1666.48     1692.92     50.57 o
  -9   7   1      443.89      421.16     29.36 o
  -8   7   1      826.95      886.79     34.80 o
  -7   7   1     1032.97     1013.86     33.88 o
  -6   7   1     5425.57     5402.56    177.72 o
  -5   7   1     9083.81     9132.32    332.34 o
  -4   7   1     5240.35     5471.29     56.55 o
  -3   7   1     4482.08     4585.15    129.89 o
  -2   7   1       15.32       -1.65     36.15 o
  -1   7   1      480.53      481.55     38.47 o
   0   7   1     4358.14     4463.13    100.61 o
   1   7   1      505.07      464.65     44.26 o
   2   7   1    22971.54    22970.90    132.03 o
   3   7   1     9105.55     8904.33    260.60 o
   4   7   1      792.11      809.09     29.01 o
   5   7   1      620.36      574.53     27.52 o
   6   7   1      174.29      195.09     26.71 o
   7   7   1     1883.92     1901.56     41.95 o
   8   7   1      235.70      222.20     26.28 o
   9   7   1      962.55     1015.20     49.36 o
  10   7   1      181.86      176.26     37.29 o
  11   7   1      385.43      355.81     40.62 o
 -13   8   1      374.96      324.55     50.62 o
 -12   8   1      152.29      169.71     40.02 o
 -11   8   1      760.82      771.35     33.21 o
 -10   8   1      144.45      181.01     33.30 o
  -9   8   1     2343.17     2347.21     47.38 o
  -8   8   1     5574.81     5508.07     64.32 o
  -7   8   1      300.09      316.48     39.07 o
  -6   8   1        3.31       35.08     28.82 o
  -5   8   1     1927.50     1913.83     94.84 o
  -4   8   1     5251.89     5250.38     85.77 o
  -3   8   1      490.33      536.42     37.32 o
  -2   8   1     3160.88     3199.57     61.85 o
  -1   8   1     8818.38     8925.74     80.76 o
   0   8   1     2019.29     2016.23     51.32 o
   1   8   1     5555.26     5562.13     74.27 o
   2   8   1     5057.36     5091.68     87.83 o
   3   8   1     2058.12     2064.63     49.57 o
   4   8   1      517.35      524.95     31.51 o
   5   8   1      340.02      328.63     33.80 o
   6   8   1      430.24      415.98     28.61 o
   7   8   1       16.70       33.19     32.22 o
   8   8   1      191.23      229.26     30.17 o
   9   8   1      248.77      256.24     36.98 o
  10   8   1      181.57      203.28     46.94 o
 -12   9   1      239.45      242.14     31.65 o
 -11   9   1      166.21      160.02     36.31 o
 -10   9   1      331.53      332.94     39.90 o
  -9   9   1     1763.42     1819.25     40.43 o
  -8   9   1     4474.99     4481.03    209.47 o
  -7   9   1     5313.06     5530.63    138.55 o
  -6   9   1      268.02      276.31     37.58 o
  -5   9   1     3249.67     3201.54    149.27 o
  -4   9   1     2531.62     2589.07     90.71 o
  -3   9   1      104.26      112.64     36.70 o
  -2   9   1     4214.72     4228.74    103.08 o
  -1   9   1     4045.34     4201.02     84.53 o
   0   9   1      630.81      589.90     44.72 o
   1   9   1       30.19       42.06     44.32 o
   2   9   1      326.98      342.21     48.08 o
   3   9   1       69.09       83.61     38.70 o
   4   9   1      854.01      853.80     34.96 o
   5   9   1      443.19      417.03     28.92 o
   6   9   1      418.58      453.92     41.29 o
   7   9   1        5.16       45.97     28.92 o
   8   9   1       61.00       65.92     35.54 o
   9   9   1      232.94      216.20     33.62 o
 -12  10   1       32.22       57.88     35.75 o
 -11  10   1      514.87      457.85     34.39 o
 -10  10   1      231.72      258.84     31.49 o
  -9  10   1       43.09       54.25     33.99 o
  -8  10   1     1838.92     1818.98     46.64 o
  -7  10   1     4682.33     4759.73     54.23 o
  -6  10   1       57.37       46.81     31.73 o
  -5  10   1      663.05      725.81     44.94 o
  -4  10   1       90.88      120.87     37.61 o
  -3  10   1     2895.58     2856.98     50.44 o
  -2  10   1     2122.28     2203.45     48.11 o
  -1  10   1      155.16      177.98     37.90 o
   0  10   1     1211.45     1202.12     53.07 o
   1  10   1     2063.29     2131.78     60.35 o
   2  10   1     1998.20     1958.55     65.56 o
   3  10   1      247.64      243.66     42.58 o
   4  10   1        4.79       -1.58     31.57 o
   5  10   1     1273.00     1320.67     40.34 o
   6  10   1        1.26       12.33     35.94 o
   7  10   1       61.56       77.06     34.90 o
   8  10   1     1662.35     1518.75     44.09 o
   9  10   1     1387.50     1400.45    102.67 o
 -11  11   1     1503.39     1409.64     63.69 o
 -10  11   1     1225.87     1187.89     42.05 o
  -9  11   1       57.59       86.75     35.53 o
  -8  11   1     1006.92     1009.14     77.11 o
  -7  11   1       59.42       49.61     40.52 o
  -6  11   1      300.70      300.52     41.11 o
  -5  11   1       86.39      124.11     39.64 o
  -4  11   1      405.33      391.79     40.52 o
  -3  11   1       84.35       71.61     37.89 o
  -2  11   1     1940.64     1998.32     49.56 o
  -1  11   1       52.33       53.60     52.78 o
   0  11   1     1099.85     1154.51     53.94 o
   1  11   1      541.68      549.62     51.89 o
   2  11   1     1288.65     1281.95     57.44 o
   3  11   1     1543.07     1586.64     55.30 o
   4  11   1      490.81      469.61     36.74 o
   5  11   1       14.59       33.95     31.47 o
   6  11   1      781.13      828.21     38.87 o
   7  11   1      210.57      226.40     39.81 o
   8  11   1      851.02      824.20     38.58 o
 -10  12   1      478.47      460.30     40.29 o
  -9  12   1        0.57       10.91     48.66 o
  -8  12   1      281.68      298.19     43.73 o
  -7  12   1      640.44      656.90     37.18 o
  -6  12   1       63.08      104.66     41.69 o
  -5  12   1      364.90      379.91     42.86 o
  -4  12   1       79.99      103.08     40.24 o
  -3  12   1     1677.07     1704.59     48.40 o
  -2  12   1      747.28      741.31     43.72 o
  -1  12   1       55.47       64.31     39.64 o
   0  12   1     1816.40     1883.39     60.94 o
   1  12   1      231.97      269.54     51.31 o
   2  12   1      104.19      124.45     50.72 o
   3  12   1       31.26       40.33     38.11 o
   4  12   1      526.10      548.71     41.86 o
   5  12   1     4150.20     4172.36     87.74 o
   6  12   1      960.23      919.22     46.09 o
   7  12   1        1.74       28.31     34.12 o
  -9  13   1      656.80      636.56     49.27 o
  -8  13   1      848.67      808.74     61.85 o
  -7  13   1       33.69       27.78     36.00 o
  -6  13   1       42.18       78.28     42.86 o
  -5  13   1       46.38       87.39     42.27 o
  -4  13   1      835.17      855.83     47.83 o
  -3  13   1     2014.93     2059.74    132.77 o
  -2  13   1      464.46      489.39     49.89 o
  -1  13   1     3354.98     3487.16     70.83 o
   0  13   1     1392.48     1456.46     61.52 o
   1  13   1      169.56      185.55     53.07 o
   2  13   1      252.85      277.41     62.68 o
   3  13   1       94.09       78.79     42.17 o
   4  13   1     1834.03     1744.50     42.81 o
   5  13   1      836.51      778.16     40.44 o
  -8  14   1        9.73       21.01     46.59 o
  -7  14   1      186.87      166.58     47.23 o
  -6  14   1       68.19       70.99     37.07 o
  -5  14   1       19.78       21.37     51.54 o
  -4  14   1       41.53       47.58     43.72 o
  -3  14   1       19.82       29.55     44.00 o
  -2  14   1     1822.42     1867.03     64.43 o
  -1  14   1     1583.28     1577.73     59.97 o
   0  14   1       10.93       33.70     57.53 o
   1  14   1     1300.82     1241.67     69.38 o
   2  14   1       62.01       62.65     68.54 o
   3  14   1      258.07      275.47     49.14 o
   4  14   1      352.07      283.54     39.84 o
  -6  15   1      699.58      680.54     51.89 o
  -5  15   1     1796.56     1685.52     56.27 o
  -4  15   1     1431.83     1320.83     58.93 o
  -3  15   1       22.27       37.30     51.27 o
  -2  15   1      577.91      536.06     60.65 o
  -1  15   1       17.96       12.35     57.44 o
   0  15   1      811.08      743.39     68.92 o
   1  15   1     1505.48     1380.32     90.39 o
   2  15   1        0.22       -4.16     40.53 o
  -2 -16   2       73.35       67.65     49.27 o
  -1 -16   2      153.12      172.31     53.30 o
   0 -16   2      475.02      493.34     50.15 o
   1 -16   2      371.24      355.11     49.56 o
   2 -16   2      266.57      303.73     47.52 o
   3 -16   2      162.86      145.84     46.94 o
   4 -16   2      301.22      275.53     48.98 o
   5 -16   2      387.07      395.23     50.73 o
  -4 -15   2      197.98      192.93     53.85 o
  -3 -15   2       11.65       31.36     46.94 o
  -2 -15   2       10.63       29.08     50.46 o
  -1 -15   2      782.76      811.51     48.98 o
   0 -15   2      343.22      343.52     46.36 o
   1 -15   2      595.12      613.87     47.23 o
   2 -15   2      634.77      685.77     48.36 o
   3 -15   2      874.72      858.34     60.61 o
   4 -15   2      525.33      550.60     46.94 o
   5 -15   2      186.25      195.01     45.77 o
   6 -15   2       78.19       23.92     46.65 o
   7 -15   2      379.84      370.15     48.98 o
  -6 -14   2       19.22       50.44     34.12 o
  -5 -14   2        0.29       20.58     46.94 o
  -4 -14   2        1.40       18.83     45.75 o
  -3 -14   2      288.46      327.44     46.06 o
  -2 -14   2       11.84       54.57     42.27 o
  -1 -14   2       37.68       73.95     42.83 o
   0 -14   2        7.05       21.85     41.99 o
   1 -14   2        4.37       11.55     59.38 o
   2 -14   2      543.93      581.30     43.73 o
   3 -14   2     1013.69     1081.43     46.65 o
   4 -14   2      916.12      940.65     46.36 o
   5 -14   2     1585.76     1528.95     38.19 o
   6 -14   2      407.82      419.26     45.75 o
   7 -14   2      180.80      204.58     46.36 o
   8 -14   2     1319.25     1249.58     43.59 o
   9 -14   2       55.63       48.66     69.27 o
  -7 -13   2      116.24       88.88     44.66 o
  -6 -13   2      173.69      170.39     33.32 o
  -5 -13   2       91.25      101.54     44.02 o
  -4 -13   2      496.53      441.24     45.77 o
  -3 -13   2       21.09       36.46     45.57 o
  -2 -13   2     2194.52     2159.16     52.47 o
  -1 -13   2     1360.56     1441.91     47.52 o
   0 -13   2      309.82      312.77     41.35 o
   1 -13   2       34.73       36.70     40.82 o
   2 -13   2      430.96      488.00     33.82 o
   3 -13   2      629.75      686.98     42.56 o
   4 -13   2     2409.16     2556.82     59.79 o
   5 -13   2     3661.12     3671.64    152.98 o
   6 -13   2      373.19      398.26     35.53 o
   7 -13   2       16.16       68.86     43.15 o
   8 -13   2       42.58       18.39     39.58 o
   9 -13   2      280.07      278.98     39.16 o
  10 -13   2       12.34       40.39     47.81 o
  -8 -12   2      214.09      185.30     39.51 o
  -7 -12   2      960.49      889.30     35.72 o
  -6 -12   2      430.04      439.40     36.47 o
  -5 -12   2       61.15       32.16     42.57 o
  -4 -12   2      122.28      159.16     41.35 o
  -3 -12   2     2333.13     2332.87     51.89 o
  -2 -12   2     4962.96     5101.33     60.94 o
  -1 -12   2     3662.99     3805.47     91.54 o
   0 -12   2      181.22      187.06     39.36 o
   1 -12   2      299.86      331.83     39.36 o
   2 -12   2      553.25      528.36     40.52 o
   3 -12   2     2211.50     2231.33     48.40 o
   4 -12   2     2569.91     2584.47    119.58 o
   5 -12   2     1777.05     1968.98     58.14 o
   6 -12   2      492.11      555.37     41.97 o
   7 -12   2      249.81      238.34     42.27 o
   8 -12   2      390.81      386.82     43.44 o
   9 -12   2      226.39      197.39     37.35 o
  10 -12   2      197.48      186.48     33.61 o
  -9 -11   2       35.10       39.40     39.51 o
  -8 -11   2      174.67      193.01     37.13 o
  -7 -11   2      279.22      301.39     35.81 o
  -6 -11   2       30.39       59.04     41.08 o
  -5 -11   2     2335.40     2478.23     51.60 o
  -4 -11   2      338.14      415.05     44.38 o
  -3 -11   2     2466.81     2528.49     51.02 o
  -2 -11   2     4509.21     4546.48     58.02 o
  -1 -11   2        2.14        8.39     37.61 o
   0 -11   2     3552.42     3644.23     75.87 o
   1 -11   2      826.97      831.71     40.82 o
   2 -11   2      469.15      528.18     39.65 o
   3 -11   2       82.77       86.37     30.80 o
   4 -11   2      743.51      716.54     39.64 o
   5 -11   2     1187.65     1264.61     37.05 o
   6 -11   2     1904.53     1911.94     44.61 o
   7 -11   2       10.86      -37.93     39.65 o
   8 -11   2      385.91      380.16     41.69 o
   9 -11   2      561.21      587.53     31.78 o
  10 -11   2      847.39      832.83     56.74 o
  11 -11   2      873.68      777.59     40.92 o
 -10 -10   2       47.09       69.39     33.82 o
  -9 -10   2       11.40       52.32     37.13 o
  -8 -10   2      150.40      199.63     42.86 o
  -7 -10   2      348.95      413.43     34.58 o
  -6 -10   2     5779.38     6130.53     62.39 o
  -5 -10   2     7000.93     7238.71    109.27 o
  -4 -10   2        5.88       26.88     38.47 o
  -3 -10   2      237.36      256.08     38.49 o
  -2 -10   2      324.04      347.63     38.19 o
  -1 -10   2      728.01      796.66     39.94 o
   0 -10   2     1922.86     2013.09     45.48 o
   1 -10   2     3116.69     3281.14     65.15 o
   2 -10   2     5008.11     5135.46    156.28 o
   3 -10   2      162.40      187.66     30.20 o
   4 -10   2      297.50      282.69     37.58 o
   5 -10   2      655.87      737.39     39.07 o
   6 -10   2       48.80       58.84     30.03 o
   7 -10   2      830.99      915.97     56.49 o
   8 -10   2      799.98      798.24     35.67 o
   9 -10   2      196.35      193.39     29.78 o
  10 -10   2        6.06       11.43     41.18 o
  11 -10   2      410.70      383.02     33.11 o
  12 -10   2      145.57      117.14     34.41 o
 -10  -9   2      114.70      136.62     36.61 o
  -9  -9   2      235.34      229.77     32.24 o
  -8  -9   2        0.20       48.70     43.14 o
  -7  -9   2     3317.72     3411.19     84.67 o
  -6  -9   2     7981.92     8242.61     95.66 o
  -5  -9   2     1134.67     1183.86     43.44 o
  -4  -9   2      568.54      552.42     39.07 o
  -3  -9   2      613.84      590.75     39.36 o
  -2  -9   2        0.67      -21.65     35.86 o
  -1  -9   2       91.45      116.45     35.86 o
   0  -9   2      740.50      761.23     39.33 o
   1  -9   2    13043.82    12783.86    272.55 o
   2  -9   2     3193.81     3348.30     48.39 o
   3  -9   2      547.80      488.62     32.27 o
   4  -9   2       79.90       88.24     36.15 o
   5  -9   2      849.01      819.31     48.66 o
   6  -9   2     3066.85     3102.22    104.32 o
   7  -9   2       19.08        3.51     38.17 o
   8  -9   2       10.04       12.71     32.18 o
   9  -9   2      200.01      229.25     29.71 o
  10  -9   2     2103.60     2126.05     36.07 o
  11  -9   2     1792.15     1789.67     36.14 o
  12  -9   2      153.03      123.83     38.41 o
 -11  -8   2      548.96      536.02     39.52 o
 -10  -8   2     1197.48     1227.37     39.36 o
  -9  -8   2     3208.07     3165.18     65.10 o
  -8  -8   2      187.81      238.72     29.29 o
  -7  -8   2      446.97      492.25     29.11 o
  -6  -8   2       10.86        3.61     37.61 o
  -5  -8   2      160.32      150.92     51.95 o
  -4  -8   2      353.93      360.89     36.44 o
  -3  -8   2       20.81       71.79     35.83 o
  -2  -8   2     3098.04     2975.74     49.27 o
  -1  -8   2     2639.83     2787.41     45.08 o
   0  -8   2    10537.03    10871.05     74.64 o
   1  -8   2      349.22      298.12     26.82 o
   2  -8   2       63.21       42.96     29.43 o
   3  -8   2       12.48       25.99     29.14 o
   4  -8   2     5141.52     5283.74     52.75 o
   5  -8   2    10183.96    10172.97     64.43 o
   6  -8   2       34.53       51.99     35.28 o
   7  -8   2      336.03      316.46     31.41 o
   8  -8   2       13.89       50.84     26.41 o
   9  -8   2      914.09      925.83     38.75 o
  10  -8   2     4089.98     4143.80    120.75 o
  11  -8   2      775.92      852.55     33.36 o
  12  -8   2      875.79      842.79     34.86 o
 -12  -7   2       57.40       61.85     69.27 o
 -11  -7   2      921.63      921.18     35.37 o
 -10  -7   2     2778.79     2725.99     66.58 o
  -9  -7   2     1413.33     1488.34     37.11 o
  -8  -7   2     1252.78     1238.12     28.79 o
  -7  -7   2     1472.46     1484.52     31.80 o
  -6  -7   2       14.81       27.21     36.15 o
  -5  -7   2      112.88      125.35     35.57 o
  -4  -7   2     1305.20     1386.00     36.45 o
  -3  -7   2     5186.72     5017.98     96.90 o
  -2  -7   2     3736.34     3710.80     77.52 o
  -1  -7   2      332.57      341.38     37.61 o
   0  -7   2      112.52      144.92     30.70 o
   1  -7   2     9622.54    10159.82    134.01 o
   2  -7   2     2721.35     2936.91     43.17 o
   3  -7   2      107.56       73.53     34.69 o
   4  -7   2     4988.89     4812.73    130.71 o
   5  -7   2       11.42       31.44     28.66 o
   6  -7   2     1920.53     1883.99     40.52 o
   7  -7   2     3898.95     3979.18     57.73 o
   8  -7   2     2095.21     2173.58     58.83 o
   9  -7   2      488.43      492.91     27.90 o
  10  -7   2       39.88       67.05     28.61 o
  11  -7   2      758.96      812.55     36.46 o
  12  -7   2      799.67      799.72     38.80 o
  13  -7   2      208.06      171.25     39.80 o
 -12  -6   2       17.42       10.59     29.47 o
 -11  -6   2       84.29      134.29     35.87 o
 -10  -6   2       52.40       51.02     33.96 o
  -9  -6   2      315.57      310.29     29.02 o
  -8  -6   2     1756.21     1857.41     35.84 o
  -7  -6   2      148.04      126.38     30.63 o
  -6  -6   2     1280.35     1321.89     33.32 o
  -5  -6   2      155.15      229.52     36.72 o
  -4  -6   2     1043.68      976.18     44.12 o
  -3  -6   2     3299.02     3225.30     73.40 o
  -2  -6   2     4257.79     4612.78     56.56 o
  -1  -6   2      228.82      216.75     38.77 o
   0  -6   2    19480.63    18810.19     99.42 o
   1  -6   2    26522.66    26380.90    110.17 o
   2  -6   2     5165.10     5293.98     84.12 o
   3  -6   2      470.77      456.85     37.03 o
   4  -6   2     1658.34     1784.27     33.24 o
   5  -6   2     2048.56     2073.25     42.56 o
   6  -6   2     2939.28     2921.90    105.56 o
   7  -6   2    12727.07    12470.93    152.14 o
   8  -6   2     7403.10     7328.50    161.03 o
   9  -6   2     4504.14     4325.66     46.01 o
  10  -6   2       56.37       49.93     31.57 o
  11  -6   2     1797.37     1704.18     48.88 o
  12  -6   2      218.16      201.40     30.67 o
  13  -6   2      954.60      890.03     36.76 o
 -12  -5   2      297.49      314.68     38.25 o
 -11  -5   2      322.78      354.47     25.70 o
 -10  -5   2      311.76      318.21     33.80 o
  -9  -5   2      912.90      903.11     30.17 o
  -8  -5   2        4.74      -20.27     29.68 o
  -7  -5   2     1179.49     1226.33     30.20 o
  -6  -5   2      160.92      170.16     23.18 o
  -5  -5   2     7377.22     7564.48     60.65 o
  -4  -5   2      138.48       93.01     28.82 o
  -3  -5   2      278.62      143.65     36.41 o
  -2  -5   2      104.26      101.96     31.73 o
  -1  -5   2    11471.10    11222.31     84.55 o
   0  -5   2    13606.66    12893.99    142.26 o
   1  -5   2    24903.00    24219.54    327.40 o
   2  -5   2     4879.38     5328.16     56.83 o
   3  -5   2     1599.81     1733.78     45.19 o
   4  -5   2       64.71       78.23     31.73 o
   5  -5   2      201.85      204.77     36.74 o
   6  -5   2     4662.08     4817.88     83.94 o
   7  -5   2     7397.86     7286.77     44.36 o
   8  -5   2    14422.38    14383.49    115.74 o
   9  -5   2       13.07       25.73     26.31 o
  10  -5   2     1848.40     1880.17     54.84 o
  11  -5   2       85.55      100.36     28.85 o
  12  -5   2       52.64       50.95     34.55 o
  13  -5   2      904.82      988.62     41.24 o
 -13  -4   2      286.61      299.12     34.99 o
 -12  -4   2      282.47      279.13     29.32 o
 -11  -4   2      194.54      221.39     27.21 o
 -10  -4   2       40.38       44.35     32.06 o
  -9  -4   2      703.70      661.99     44.07 o
  -8  -4   2      352.38      372.37     31.10 o
  -7  -4   2      297.37      330.47     26.42 o
  -6  -4   2     8483.77     8565.81     49.00 o
  -5  -4   2      741.86      734.52     38.19 o
  -4  -4   2     4244.64     3696.98     47.43 o
  -3  -4   2     2379.23     1825.95     39.07 o
  -2  -4   2     1769.58     1626.24     50.14 o
  -1  -4   2      136.56      114.49     46.06 o
   0  -4   2     3312.69     3217.22     58.57 o
   1  -4   2     1045.08     1135.10     52.47 o
   2  -4   2      421.72      507.73     38.38 o
   3  -4   2      821.79      725.79     36.83 o
   4  -4   2     8916.78     8128.66     63.55 o
   5  -4   2       37.67       29.38     20.58 o
   6  -4   2     2234.38     2305.28     33.01 o
   7  -4   2     7871.81     7870.61    118.00 o
   8  -4   2      401.16      412.36     26.39 o
   9  -4   2      656.23      720.18     32.53 o
  10  -4   2      868.08      922.37     30.08 o
  11  -4   2        8.33        3.76     33.31 o
  12  -4   2      235.23      259.10     36.02 o
  13  -4   2       62.94       72.60     38.24 o
 -13  -3   2        8.27       58.50     32.51 o
 -12  -3   2        2.14       53.59     30.22 o
 -11  -3   2       68.95       81.46     29.21 o
 -10  -3   2     1982.79     2034.69     34.07 o
  -9  -3   2     7575.63     7757.60     89.05 o
  -8  -3   2      352.49      349.10     26.42 o
  -7  -3   2     2364.51     2341.71     36.24 o
  -6  -3   2     3197.56     3176.20     38.24 o
  -5  -3   2    12120.04    11517.87    144.92 o
  -4  -3   2    14655.28    13841.37     85.77 o
  -2  -3   2    92285.88    82467.32    307.60 o
  -1  -3   2       78.39       72.31     43.29 o
   0  -3   2    11067.56    10972.46    100.88 o
   1  -3   2     2807.07     2773.52     65.89 o
   2  -3   2     2722.08     2656.26     48.69 o
   3  -3   2    19412.54    18268.62    171.94 o
   4  -3   2     9262.06     8530.06     90.30 o
   5  -3   2       11.34       15.40     23.06 o
   6  -3   2      367.49      310.57     26.06 o
   7  -3   2      239.59      247.84     29.99 o
   8  -3   2     2539.13     2611.73     34.09 o
   9  -3   2      173.43      232.80     26.86 o
  10  -3   2        7.91       23.82     31.66 o
  11  -3   2       73.89      105.61     33.00 o
  12  -3   2        2.04       44.04     34.59 o
  13  -3   2        1.72      -12.01     38.12 o
 -13  -2   2      242.46      276.94     33.01 o
 -12  -2   2      759.83      774.74     40.54 o
 -11  -2   2     1041.37      977.66     43.06 o
 -10  -2   2     8991.83     9075.50    207.02 o
  -9  -2   2      815.35      817.69     26.31 o
  -8  -2   2      362.78      363.81     29.68 o
  -7  -2   2     4947.59     4857.89     57.40 o
  -6  -2   2        9.77       22.04     22.65 o
  -5  -2   2     1240.87     1232.72     33.28 o
  -4  -2   2       58.70      122.35     39.94 o
  -3  -2   2    17230.02    15777.51     94.65 o
  -2  -2   2    48288.32    44182.55    799.11 o
  -1  -2   2     3351.22     3430.64    105.56 o
   0  -2   2     2211.34     2246.49     70.85 o
   1  -2   2     5345.31     5249.95     81.35 o
   2  -2   2    21332.33    20658.60    269.26 o
   3  -2   2    17359.36    17092.89    133.56 o
   4  -2   2      946.26      861.86     26.65 o
   5  -2   2       13.58        9.59     21.49 o
   6  -2   2       97.21      106.30     23.29 o
   7  -2   2     4202.15     4395.96     72.03 o
   8  -2   2      744.02      755.79     27.55 o
   9  -2   2       32.56       51.04     26.31 o
  10  -2   2      299.19      302.97     28.01 o
  11  -2   2      524.21      583.61     30.60 o
  12  -2   2      659.14      682.23     27.28 o
  13  -2   2      122.27      223.55     47.23 o
 -13  -1   2     1765.83     1733.06     52.58 o
 -12  -1   2      410.42      450.17     41.57 o
 -11  -1   2     2106.69     2080.64     32.68 o
 -10  -1   2        6.57       40.84     25.92 o
  -9  -1   2       23.68       45.37     29.16 o
  -8  -1   2    10502.96    10313.99    103.94 o
  -7  -1   2     7394.03     7146.18    135.00 o
  -6  -1   2     5112.69     4876.92     52.92 o
  -5  -1   2     1800.18     1612.38     36.42 o
  -4  -1   2      110.52      102.52     33.46 o
  -3  -1   2    24846.02    23424.01    131.95 o
  -2  -1   2       27.58       53.53     44.83 o
  -1  -1   2    28446.36    26412.57    167.07 o
   0  -1   2    34065.87    29244.03    186.20 o
   1  -1   2     9359.52     9192.83    131.95 o
   2  -1   2       83.47      108.35     43.17 o
   3  -1   2     1797.04     1872.11     32.00 o
   4  -1   2       33.01       77.97     27.01 o
   5  -1   2     1768.68     2088.03     28.29 o
   6  -1   2     2187.40     2077.10     43.09 o
   7  -1   2      173.13      156.94     23.37 o
   8  -1   2      145.36      157.20     22.82 o
   9  -1   2      262.73      268.30     24.26 o
  10  -1   2       32.12       27.96     27.70 o
  11  -1   2       64.67       79.29     25.81 o
  12  -1   2       58.13      101.93     43.72 o
  13  -1   2      814.96      776.10     42.06 o
 -14   0   2     2057.20     1878.61     40.82 o
 -13   0   2     1790.87     1687.96     89.06 o
 -12   0   2        3.06      -10.08     34.27 o
 -11   0   2       13.42       25.66     27.41 o
 -10   0   2       60.42       61.58     30.73 o
  -9   0   2      839.01      811.09     35.87 o
  -8   0   2     8199.33     8016.30     74.92 o
  -7   0   2    21297.68    20781.20    306.08 o
  -6   0   2    15113.92    13804.87    152.16 o
  -5   0   2     1219.90     1173.64     32.22 o
  -4   0   2     4657.33     4630.09     51.62 o
  -3   0   2     2852.14     2814.57     54.86 o
  -2   0   2     7651.45     7183.86     84.75 o
  -1   0   2    30776.30    25246.88    175.52 o
   0   0   2       76.94       82.54     37.57 o
   1   0   2     9201.29     9102.27     73.92 o
   2   0   2     5261.27     5345.46     52.02 o
   3   0   2      249.45      188.09     26.23 o
   4   0   2        1.25       33.60     24.26 o
   5   0   2        2.30       -0.65     19.99 o
   6   0   2      865.35      932.01     23.58 o
   7   0   2      464.10      481.29     20.55 o
   8   0   2        2.71       21.06     19.31 o
   9   0   2      921.27      955.81     26.27 o
  10   0   2     1209.66     1272.83     31.78 o
  11   0   2     1733.64     1783.61     34.31 o
  12   0   2      101.36      126.06     36.30 o
  13   0   2      854.49      805.55     37.32 o
 -14   1   2      344.99      284.12     49.27 o
 -13   1   2      409.00      475.93     45.47 o
 -12   1   2      137.88      192.71     30.32 o
 -11   1   2      341.65      335.71     28.28 o
 -10   1   2     1141.17     1280.40     41.40 o
  -9   1   2      269.23      290.77     29.66 o
  -8   1   2     5675.60     5693.19     82.14 o
  -7   1   2    14247.50    14274.21    139.58 o
  -6   1   2      590.29      546.44     30.11 o
  -5   1   2     3419.33     3494.34     41.36 o
  -4   1   2      463.61      539.30     34.96 o
  -3   1   2      427.82      404.92     39.11 o
  -2   1   2     1489.13     1435.76     54.69 o
  -1   1   2      255.01      265.15     42.71 o
   0   1   2     1156.87     1088.65     48.77 o
   1   1   2     7232.21     7037.80     63.75 o
   2   1   2    33526.00    31911.74    362.81 o
   3   1   2     5934.49     5690.00     46.32 o
   4   1   2     4205.50     4040.15     36.79 o
   5   1   2     2181.21     2099.47     37.49 o
   6   1   2        1.96        6.60     22.17 o
   7   1   2     1247.10     1228.77     26.58 o
   8   1   2       49.53       46.91     20.97 o
   9   1   2     3736.05     3795.98     40.30 o
  10   1   2     7780.14     8282.66    181.24 o
  11   1   2     1327.31     1315.84     38.24 o
  12   1   2       21.73       42.60     27.78 o
  13   1   2       89.83       52.32     27.77 o
 -14   2   2        2.34       22.52     46.94 o
 -13   2   2      139.94      164.49     36.00 o
 -12   2   2       15.13       54.08     33.39 o
 -11   2   2     5378.22     5332.17     48.47 o
 -10   2   2     5296.06     5383.46     59.38 o
  -9   2   2     2548.00     2587.44     86.18 o
  -8   2   2      742.94      771.60     28.01 o
  -7   2   2     3091.69     3178.34     43.14 o
  -6   2   2     2417.23     2204.16     57.39 o
  -5   2   2     2245.04     2319.70     43.96 o
  -4   2   2     3637.70     3856.56     74.34 o
  -3   2   2      201.04      231.14     38.89 o
  -2   2   2    19631.22    18367.62    123.87 o
  -1   2   2    34610.48    32087.45    221.00 o
   0   2   2    15305.25    14586.00    159.16 o
   1   2   2      532.55      516.07     40.66 o
   2   2   2     4293.13     4026.97     46.13 o
   3   2   2     3092.48     2935.26     35.74 o
   4   2   2    13619.56    13789.10    153.36 o
   5   2   2     2720.19     2799.80     30.06 o
   6   2   2     6027.96     5850.45     43.35 o
   7   2   2      934.60      951.88     35.62 o
   8   2   2     2118.45     2089.80     35.23 o
   9   2   2     6556.00     6606.36    137.60 o
  10   2   2     3346.55     3331.77     90.60 o
  11   2   2      266.44      296.81     30.81 o
  12   2   2       38.35       38.66     49.78 o
 -14   3   2      135.34      129.88     88.65 o
 -13   3   2      485.28      490.80     36.58 o
 -12   3   2     1386.22     1413.43     43.73 o
 -11   3   2     1133.93     1220.97     43.15 o
 -10   3   2     1506.59     1446.23     36.04 o
  -9   3   2       17.68       50.67     29.04 o
  -8   3   2     2568.65     2498.86     58.14 o
  -7   3   2     4779.19     4479.88     64.40 o
  -6   3   2     1716.13     1748.54     33.59 o
  -5   3   2     1663.17     1762.35     39.45 o
  -4   3   2      169.92      141.97     31.41 o
  -3   3   2     2787.53     2751.18     53.19 o
  -2   3   2     1278.19     1232.06     51.32 o
  -1   3   2    11760.06    11174.50    181.84 o
   1   3   2     3674.20     3479.11     62.68 o
   2   3   2       39.28       52.27     31.73 o
   3   3   2    10066.17     9993.34     64.45 o
   4   3   2     1516.57     1420.69     35.84 o
   5   3   2    15518.74    14857.19    112.52 o
   6   3   2    12102.86    11824.41    179.86 o
   7   3   2     7541.69     7500.51    112.18 o
   8   3   2      368.94      410.91     24.97 o
   9   3   2      176.79      177.36     24.96 o
  10   3   2        3.35        3.60     29.40 o
  11   3   2        0.12      -35.07     35.07 o
  12   3   2      153.18      196.51     33.61 o
 -14   4   2      145.52      184.13     34.39 o
 -13   4   2       15.74       42.08     35.85 o
 -12   4   2       65.63      124.19     33.10 o
 -11   4   2        0.72       20.20     38.49 o
 -10   4   2     1256.56     1219.02     31.59 o
  -9   4   2      273.90      296.89     24.31 o
  -8   4   2     5664.09     5514.18     69.68 o
  -7   4   2     1534.63     1553.34     36.20 o
  -6   4   2      161.26      234.87     31.61 o
  -5   4   2      909.05      769.60     33.28 o
  -4   4   2     1890.32     2097.10    103.08 o
  -3   4   2      445.10      474.29     35.03 o
  -2   4   2      145.34      233.86     39.94 o
  -1   4   2     2667.01     2130.05     69.39 o
   0   4   2    18275.45    17465.79    283.28 o
   1   4   2     6453.05     6279.80    246.99 o
   2   4   2     2152.84     2018.58     45.11 o
   3   4   2     1122.57      979.81     31.41 o
   4   4   2     3154.40     2976.14     37.39 o
   5   4   2    13315.28    13185.32     62.28 o
   6   4   2     7386.40     7371.87     70.14 o
   7   4   2      229.35      270.84     30.15 o
   8   4   2       29.51       42.15     23.62 o
   9   4   2      131.33      156.75     28.78 o
  10   4   2      150.41      174.11     34.75 o
  11   4   2       13.65       33.90     32.30 o
  12   4   2      467.37      445.90     35.25 o
 -13   5   2       41.88       35.87     46.59 o
 -12   5   2      409.69      408.37     36.40 o
 -11   5   2     2797.21     2858.59     38.66 o
 -10   5   2     1461.52     1503.06     36.97 o
  -9   5   2      531.16      527.95     33.02 o
  -8   5   2      546.65      578.82     26.41 o
  -7   5   2     2223.44     2297.41     43.38 o
  -6   5   2      625.49      605.59     41.65 o
  -5   5   2        4.97       24.02     29.14 o
  -4   5   2       16.82       29.12     27.45 o
  -3   5   2     2593.52     2369.81     50.14 o
  -2   5   2     9164.66     9569.02    286.99 o
  -1   5   2    13970.70    13961.47    124.20 o
   0   5   2     2003.17     1804.39     73.18 o
   1   5   2        3.34       13.43     46.61 o
   2   5   2    10086.70     9841.30     89.11 o
   3   5   2       58.39       87.51     29.68 o
   4   5   2     1563.35     1592.77     36.88 o
   5   5   2     1011.18      967.29     29.40 o
   6   5   2      775.16      757.07     32.33 o
   7   5   2       47.87       56.50     26.21 o
   8   5   2        3.70      -12.96     30.94 o
   9   5   2       76.12      102.61     29.40 o
  10   5   2      184.97      193.42     30.52 o
  11   5   2      133.69      171.15     32.61 o
 -13   6   2      167.07      129.22     46.59 o
 -12   6   2     1171.16     1157.68     32.71 o
 -11   6   2     1957.34     2061.45     81.20 o
 -10   6   2      161.47      177.24     29.02 o
  -9   6   2      592.55      620.58     34.41 o
  -8   6   2      723.17      738.74     34.51 o
  -7   6   2     1325.36     1361.97     35.07 o
  -6   6   2       63.06       83.88     29.14 o
  -5   6   2    10095.84    10079.94    373.99 o
  -4   6   2    28149.96    27511.29    286.16 o
  -3   6   2      665.22      583.79     39.94 o
  -2   6   2      452.98      450.30     39.07 o
  -1   6   2     1078.51     1046.31     52.48 o
   0   6   2     2086.91     2240.27     69.01 o
   1   6   2    11121.50    11307.40    251.11 o
   2   6   2     1498.54     1476.65     40.32 o
   3   6   2     5629.23     5622.15     53.07 o
   4   6   2      968.16      881.08     33.10 o
   5   6   2       53.11       51.73     24.82 o
   6   6   2       76.25       78.31     29.80 o
   7   6   2      125.49      149.91     27.51 o
   8   6   2      525.33      545.22     30.55 o
   9   6   2       53.66      101.53     29.30 o
  10   6   2       20.78       38.70     31.22 o
  11   6   2      310.42      284.22     34.38 o
 -13   7   2       68.85       91.94     44.53 o
 -12   7   2      736.77      726.55     35.37 o
 -11   7   2      617.50      668.11     38.08 o
 -10   7   2     2217.24     2208.03     53.56 o
  -9   7   2      240.86      206.67     29.38 o
  -8   7   2      326.24      344.79     28.73 o
  -7   7   2      496.08      492.96     32.62 o
  -6   7   2     2434.60     2353.35     39.82 o
  -5   7   2    40113.02    38988.84   1232.47 o
  -4   7   2    21122.36    21223.80    721.59 o
  -3   7   2      694.80      622.85     41.55 o
  -2   7   2       19.89       49.48     36.44 o
  -1   7   2     1095.58     1190.26     49.90 o
   0   7   2     3653.83     3747.38     74.35 o
   1   7   2       17.85       31.31     50.72 o
   2   7   2     6399.44     6493.55    168.65 o
   3   7   2    10393.75    10364.23    172.86 o
   4   7   2     1069.20     1025.11     30.91 o
   5   7   2      874.64      827.77     30.38 o
   6   7   2        0.57       -1.03     33.20 o
   7   7   2     1549.93     1566.76     37.39 o
   8   7   2      248.78      263.31     29.32 o
   9   7   2      314.03      350.05     36.02 o
  10   7   2       37.87       46.46     38.09 o
 -13   8   2        6.96       22.04     38.98 o
 -12   8   2       12.58       23.02     29.25 o
 -11   8   2     1741.85     1762.22     46.87 o
 -10   8   2      734.67      755.89     33.55 o
  -9   8   2      506.80      513.28     35.46 o
  -8   8   2     3411.03     3409.47     56.49 o
  -7   8   2     2028.88     2039.38     42.88 o
  -6   8   2     4379.43     4503.51    157.92 o
  -5   8   2     3052.06     3204.10     49.27 o
  -4   8   2      689.60      672.64     39.07 o
  -3   8   2        0.02        0.82     35.57 o
  -2   8   2       10.22       -4.12     44.90 o
  -1   8   2       41.64       69.37     39.03 o
   0   8   2     1556.23     1545.28     58.02 o
   1   8   2       73.92      103.50     44.90 o
   2   8   2     3523.86     3611.09     72.30 o
   3   8   2       28.43       23.46     27.67 o
   4   8   2      143.36      151.13     34.29 o
   5   8   2      260.77      265.42     29.06 o
   6   8   2     1115.31     1106.76     38.19 o
   7   8   2      811.23      800.18     37.16 o
   8   8   2      134.26      153.28     30.71 o
   9   8   2      250.83      230.92     37.76 o
  10   8   2       87.79      132.42     39.50 o
 -12   9   2      429.32      458.81     41.84 o
 -11   9   2      398.72      435.83     34.02 o
 -10   9   2      246.67      303.12     36.83 o
  -9   9   2     2095.87     2132.12     60.18 o
  -8   9   2     2857.99     2895.40     49.27 o
  -7   9   2      350.98      358.72     29.14 o
  -6   9   2      607.68      626.97     39.94 o
  -5   9   2      808.93      822.25     35.45 o
  -4   9   2        0.80       40.80     36.44 o
  -3   9   2      657.66      654.27     39.33 o
  -2   9   2      605.19      618.79     40.24 o
  -1   9   2     2556.81     2679.59     62.68 o
   0   9   2     2074.97     2031.65     62.10 o
   1   9   2      238.33      240.93     50.72 o
   2   9   2     1957.42     1990.31     69.39 o
   3   9   2     2285.48     2291.10     44.23 o
   4   9   2      600.97      568.32     30.20 o
   5   9   2     1477.68     1604.80     42.16 o
   6   9   2      848.23      850.54     46.72 o
   7   9   2       97.07      151.87     29.52 o
   8   9   2      299.84      287.36     37.29 o
   9   9   2      485.82      410.96     40.90 o
 -12  10   2      193.09      204.70     37.51 o
 -11  10   2       13.23       38.06     33.46 o
 -10  10   2      181.50      209.19     37.51 o
  -9  10   2      450.27      522.03     36.30 o
  -8  10   2      146.18      198.14     40.24 o
  -7  10   2      751.99      787.18     35.63 o
  -6  10   2     3304.54     3403.72    143.08 o
  -5  10   2      749.89      797.35     42.27 o
  -4  10   2       18.72       24.90     38.19 o
  -3  10   2     1004.42     1042.12     46.26 o
  -2  10   2      202.33      198.22     41.98 o
  -1  10   2      111.49      117.93     65.97 o
   0  10   2     1329.42     1397.44     58.02 o
   1  10   2     1501.77     1502.99     63.36 o
   2  10   2     5411.65     5524.03    134.01 o
   3  10   2     1938.92     1896.82     43.17 o
   4  10   2      190.07      214.74     31.21 o
   5  10   2     1007.14     1069.43     41.33 o
   6  10   2      103.63      109.98     36.52 o
   7  10   2       43.16       81.89     36.14 o
   8  10   2      878.10      805.95     36.72 o
 -11  11   2      153.34      151.70     41.67 o
 -10  11   2      321.13      272.78     37.57 o
  -9  11   2      763.21      764.91     96.90 o
  -8  11   2      378.24      398.11     41.99 o
  -7  11   2      479.40      486.18     42.27 o
  -6  11   2       91.65       81.82     40.52 o
  -5  11   2       20.07       62.64     31.88 o
  -4  11   2        0.76        6.60     39.65 o
  -3  11   2      738.05      684.18     45.15 o
  -2  11   2     2354.96     2379.84     54.43 o
  -1  11   2     2306.45     2361.42     64.43 o
   0  11   2      113.63      123.34     52.48 o
   1  11   2     1692.98     1794.95     72.89 o
   2  11   2     4018.42     4182.88     74.67 o
   3  11   2      847.11      787.98     45.55 o
   4  11   2      558.37      557.17     42.29 o
   5  11   2        1.79      -19.37     39.18 o
   6  11   2        5.19        5.06     40.65 o
   7  11   2      257.07      243.82     44.41 o
 -10  12   2     1066.79     1000.34     59.28 o
  -9  12   2     1089.78     1109.80     49.27 o
  -8  12   2      142.20      169.05     44.90 o
  -7  12   2      950.18      911.28     46.65 o
  -6  12   2       28.58       52.71     42.27 o
  -5  12   2      170.19      228.43     41.11 o
  -4  12   2      222.39      227.33     42.25 o
  -3  12   2      413.86      451.44     46.33 o
  -2  12   2     6329.19     6683.00    208.23 o
  -1  12   2     1096.17     1117.07     57.42 o
   0  12   2       25.45       31.53     55.07 o
   1  12   2      241.57      265.51     69.39 o
   2  12   2      283.31      320.81     36.09 o
   3  12   2       99.55      138.63     37.07 o
   4  12   2      116.93      151.09     36.53 o
   5  12   2      310.31      256.16     42.87 o
   6  12   2      225.94      241.93     46.36 o
  -9  13   2       31.23      -32.58     47.52 o
  -8  13   2     1615.67     1453.24     83.70 o
  -7  13   2      165.70      194.54     45.77 o
  -6  13   2      165.21      170.70     44.90 o
  -5  13   2     1162.10     1208.90     48.98 o
  -4  13   2       83.56       94.62     42.86 o
  -3  13   2     2192.69     2254.52    107.21 o
  -2  13   2     2074.34     2100.41     65.60 o
  -1  13   2       20.43        2.77     55.03 o
   0  13   2      618.38      556.46     70.79 o
   1  13   2      206.38      202.04     85.72 o
   2  13   2       11.89       60.20     42.88 o
   3  13   2      133.22      181.43     63.50 o
   4  13   2      367.95      406.54     56.47 o
   5  13   2     1927.29     1945.68     83.65 o
  -8  14   2      606.24      606.26     55.25 o
  -7  14   2       12.22       37.93     47.23 o
  -6  14   2      392.47      373.39     47.52 o
  -5  14   2      883.43      893.01     49.86 o
  -4  14   2      198.52      199.78     50.09 o
  -3  14   2      522.56      582.74     60.61 o
  -2  14   2      959.28      949.32     61.81 o
  -1  14   2     1061.42      971.48     72.60 o
   0  14   2      286.48      253.99     90.36 o
   1  14   2      191.41      178.13     65.15 o
   2  14   2       13.37       64.32     47.83 o
   3  14   2      304.29      374.40     68.45 o
  -6  15   2      386.08      404.17     50.73 o
  -5  15   2      161.14      154.36     54.06 o
  -4  15   2       45.07       59.89     52.29 o
  -3  15   2       25.08       44.96     57.38 o
  -2  15   2     1078.59     1061.51     75.22 o
  -1  15   2      248.38      249.03     85.43 o
   1  15   2      393.34      399.97     50.31 o
  -2 -16   3      420.97      396.26     51.31 o
  -1 -16   3       31.31       29.77     47.52 o
   0 -16   3       66.96      100.89     46.36 o
   1 -16   3     1196.51     1133.65     93.60 o
   2 -16   3      791.83      808.18     70.92 o
   3 -16   3      492.79      463.13     67.21 o
   4 -16   3      185.79      174.42     47.82 o
   5 -16   3      331.52      262.79     39.49 o
  -4 -15   3       10.20       22.95     48.11 o
  -3 -15   3      122.12      116.29     46.94 o
  -2 -15   3      631.13      606.87     48.39 o
  -1 -15   3      150.16      172.28     45.19 o
   0 -15   3      469.31      454.40     46.07 o
   1 -15   3     1516.48     1515.38     50.73 o
   2 -15   3     2472.72     2392.18     53.65 o
   3 -15   3        1.26       14.47     44.02 o
   4 -15   3       27.46       24.33     44.32 o
   5 -15   3       34.09       22.12     36.76 o
   6 -15   3        4.96       14.17     37.22 o
   7 -15   3      697.12      608.67     49.57 o
  -6 -14   3      109.02      115.21     48.69 o
  -5 -14   3       59.81       75.48     46.36 o
  -4 -14   3      126.72      125.61     48.74 o
  -3 -14   3     1334.58     1309.58     50.15 o
  -2 -14   3     1963.37     1999.20     52.47 o
  -1 -14   3      249.43      273.14     43.14 o
   0 -14   3      292.53      270.02     42.86 o
   1 -14   3     1480.53     1458.85     68.45 o
   2 -14   3      207.23      241.84     42.27 o
   3 -14   3      554.48      598.86     54.43 o
   4 -14   3       20.62       39.67     42.27 o
   5 -14   3      790.78      889.84     46.94 o
   6 -14   3       67.32       81.88     43.44 o
   7 -14   3      224.22      193.32     45.48 o
   8 -14   3     2725.78     2413.29    152.98 o
   9 -14   3      768.40      683.39     50.42 o
  -7 -13   3      346.97      345.74     34.70 o
  -6 -13   3       27.89       11.70     44.89 o
  -5 -13   3      620.09      608.11     47.23 o
  -4 -13   3       90.09      108.95     42.52 o
  -3 -13   3     2442.94     2488.17     52.48 o
  -2 -13   3      829.53      926.55     44.90 o
  -1 -13   3      832.02      902.19     44.02 o
   0 -13   3        0.32        9.19     39.36 o
   1 -13   3        2.75       -5.36     39.65 o
   2 -13   3      232.77      276.85     40.22 o
   3 -13   3        1.18       20.32     39.94 o
   4 -13   3     1843.46     1933.95     47.52 o
   5 -13   3     4350.35     4315.44     54.52 o
   6 -13   3      833.89      871.34     44.32 o
   7 -13   3      190.56      154.85     35.97 o
   8 -13   3      242.48      269.79     36.91 o
   9 -13   3      214.00      204.68     33.22 o
  -8 -12   3      708.68      650.31     35.81 o
  -7 -12   3      101.67      110.30     31.11 o
  -6 -12   3      637.42      672.50     45.19 o
  -5 -12   3      233.46      278.42     42.27 o
  -4 -12   3      349.34      322.13     41.97 o
  -3 -12   3      949.82     1010.06     44.58 o
  -2 -12   3     3053.98     3068.24     52.77 o
  -1 -12   3     1328.69     1370.31     39.22 o
   0 -12   3     1857.84     1890.98     52.78 o
   1 -12   3       10.59        9.90     37.90 o
   2 -12   3      465.15      527.38     40.24 o
   3 -12   3     2402.03     2386.79     56.49 o
   4 -12   3     3643.90     3632.17     46.12 o
   5 -12   3     3958.60     3983.17     47.30 o
   6 -12   3       87.59      105.05     32.34 o
   7 -12   3       22.50       68.07     32.49 o
   8 -12   3     1123.07     1114.70     43.30 o
   9 -12   3       81.51      105.56     44.32 o
  10 -12   3       42.60       33.26     32.80 o
  -9 -11   3      681.06      668.79     35.75 o
  -8 -11   3      340.76      327.03     37.61 o
  -7 -11   3       59.12       45.72     30.11 o
  -6 -11   3      380.04      410.09     42.86 o
  -5 -11   3      344.24      347.30     41.69 o
  -4 -11   3      184.88      171.05     39.94 o
  -3 -11   3      775.42      761.72     41.97 o
  -2 -11   3     3462.60     3549.13     52.47 o
  -1 -11   3     2046.71     2158.73     46.36 o
   0 -11   3       26.90       63.50     37.32 o
   1 -11   3     1246.35     1275.00     41.99 o
   2 -11   3     1457.42     1486.95     37.65 o
   3 -11   3     1288.23     1325.56     41.40 o
   4 -11   3     1866.72     1840.73     38.24 o
   5 -11   3      751.48      713.58     34.25 o
   6 -11   3       23.87       59.82     38.77 o
   7 -11   3     2515.67     2428.49    203.69 o
   8 -11   3       58.77       59.72     29.44 o
   9 -11   3        0.59       19.44     41.97 o
  10 -11   3       37.69       34.36     31.69 o
  11 -11   3        2.62       18.81     33.30 o
 -10 -10   3      112.34       74.40     33.52 o
  -9 -10   3      213.95      243.97     36.96 o
  -8 -10   3       10.53       36.12     34.42 o
  -7 -10   3      152.81      163.33     34.12 o
  -6 -10   3     1440.19     1502.06     77.52 o
  -5 -10   3     6540.87     6578.53     58.00 o
  -4 -10   3     1651.22     1632.28     44.61 o
  -3 -10   3     1587.30     1599.61     44.31 o
  -2 -10   3      110.56      114.87     37.31 o
  -1 -10   3      504.13      499.63     31.84 o
   0 -10   3     5310.27     5367.23     89.48 o
   1 -10   3      791.91      828.32     33.82 o
   2 -10   3      147.28      161.68     36.44 o
   3 -10   3      802.77      781.47     54.43 o
   4 -10   3     1581.79     1596.74     51.95 o
   5 -10   3     1270.05     1226.92     36.06 o
   6 -10   3      267.11      303.65     32.44 o
   7 -10   3      162.86      181.32     27.11 o
   8 -10   3       23.94       33.04     33.22 o
   9 -10   3        3.51      -13.55     26.02 o
  10 -10   3       18.73       26.42     30.60 o
  11 -10   3      118.12       87.60     32.21 o
 -11  -9   3      111.97      148.23     39.83 o
 -10  -9   3       19.30       26.35     36.34 o
  -9  -9   3       32.31       34.42     30.02 o
  -8  -9   3       66.08       93.00     33.63 o
  -7  -9   3      263.25      285.50     28.51 o
  -6  -9   3     7082.61     7387.42     88.24 o
  -5  -9   3     3192.60     3160.15     51.13 o
  -4  -9   3      114.38      139.56     37.31 o
  -3  -9   3      390.08      382.17     37.31 o
  -2  -9   3     1986.04     1950.31     44.61 o
  -1  -9   3    13749.74    13770.47     77.18 o
   0  -9   3      875.10      846.16     39.33 o
   1  -9   3      945.85     1114.78     35.07 o
   2  -9   3     3370.30     3453.43     49.27 o
   3  -9   3     4922.73     5172.06     66.39 o
   4  -9   3     4648.51     4611.68     56.08 o
   5  -9   3      184.92      176.03     25.64 o
   6  -9   3      114.64      148.10     37.00 o
   7  -9   3       54.55      111.17     60.20 o
   8  -9   3      400.53      465.14     39.94 o
   9  -9   3      367.80      365.12     29.67 o
  10  -9   3      760.89      747.59     29.53 o
  11  -9   3     3023.84     2908.71     44.39 o
  12  -9   3      593.09      559.03     34.91 o
 -11  -8   3       65.01       39.53     33.21 o
 -10  -8   3      135.25      158.47     30.42 o
  -9  -8   3      505.66      527.34     35.06 o
  -8  -8   3       71.51       63.82     27.91 o
  -7  -8   3     2753.53     2739.18     60.35 o
  -6  -8   3     2229.43     2250.39     98.14 o
  -5  -8   3       69.44      139.37     53.60 o
  -4  -8   3      355.91      420.58     31.24 o
  -3  -8   3     1637.12     1635.03     43.14 o
  -2  -8   3     8271.24     8642.99     65.89 o
  -1  -8   3      828.95      858.51     39.65 o
   0  -8   3     1903.63     1910.83     36.15 o
   1  -8   3      107.77      113.34     30.64 o
   2  -8   3      337.16      390.94     37.61 o
   3  -8   3     6674.57     6907.88     57.73 o
   4  -8   3     3585.89     3499.58     42.79 o
   5  -8   3     2818.91     2919.12     44.61 o
   6  -8   3     4361.89     4243.77     62.26 o
   7  -8   3     1094.81     1163.67    108.44 o
   8  -8   3     1304.67     1365.55     31.12 o
   9  -8   3       33.18       17.15     27.75 o
  10  -8   3     2739.50     2895.18     78.78 o
  11  -8   3     4312.71     4074.68     76.20 o
  12  -8   3       47.15       74.52     29.45 o
 -12  -7   3      115.19      147.46     34.10 o
 -11  -7   3      249.15      240.97     37.44 o
 -10  -7   3      999.62      986.93     61.08 o
  -9  -7   3     2426.57     2492.73     48.92 o
  -8  -7   3      358.68      367.95     34.83 o
  -7  -7   3      947.21      932.80     29.60 o
  -6  -7   3     3509.88     3375.46     84.12 o
  -5  -7   3     3630.92     3604.89     48.40 o
  -4  -7   3      216.52      236.68     51.95 o
  -3  -7   3      694.91      711.49     32.87 o
  -2  -7   3      857.86      918.63     39.94 o
  -1  -7   3    14719.59    15230.89    117.93 o
   0  -7   3     6163.11     6619.06     60.64 o
   1  -7   3    20153.88    20639.22    147.62 o
   2  -7   3     3305.60     3422.02     63.50 o
   3  -7   3     2145.70     2605.10     55.67 o
   4  -7   3     4818.89     4824.05     47.20 o
   5  -7   3     7804.69     7981.99     57.73 o
   6  -7   3      673.18      670.06     27.99 o
   7  -7   3     1081.33     1069.43     70.92 o
   8  -7   3     4231.30     4245.93     36.99 o
   9  -7   3      389.33      380.15     28.11 o
  10  -7   3     3764.61     3854.73     79.84 o
  11  -7   3      489.29      490.00     31.68 o
  12  -7   3      421.63      357.01     29.55 o
 -12  -6   3      198.13      190.68     33.50 o
 -11  -6   3      487.27      526.68     32.25 o
 -10  -6   3     1856.85     1716.20     31.79 o
  -9  -6   3       23.68       16.09     26.91 o
  -8  -6   3      401.99      367.95     26.71 o
  -7  -6   3     9039.67     9015.07     85.46 o
  -6  -6   3     2960.05     2976.27     46.07 o
  -5  -6   3     1370.10     1331.34     40.81 o
  -4  -6   3       14.02       52.86     35.28 o
  -3  -6   3       72.56      117.93     35.57 o
  -2  -6   3      113.21      121.68     35.28 o
  -1  -6   3     3329.43     3660.72     74.22 o
   0  -6   3    28944.19    29127.94    114.00 o
   1  -6   3    51204.21    49713.87    613.14 o
   2  -6   3    10205.21    10515.64     67.52 o
   3  -6   3     2253.43     2244.72     55.67 o
   4  -6   3     6328.44     6057.44     48.69 o
   5  -6   3      381.38      380.39     36.74 o
   6  -6   3     4713.40     4735.77     67.62 o
   7  -6   3     9568.49     9675.29     81.39 o
   8  -6   3     1302.15     1275.50     30.16 o
   9  -6   3      688.30      718.36     28.88 o
  10  -6   3      390.82      376.40     28.79 o
  11  -6   3       43.25       54.99     53.91 o
  12  -6   3       22.45      -19.04     36.18 o
  13  -6   3      441.37      473.35     40.15 o
 -13  -5   3      155.01      161.06     40.31 o
 -12  -5   3      288.88      334.89     33.39 o
 -11  -5   3       11.77       38.45     29.52 o
 -10  -5   3     1319.01     1356.53     53.27 o
  -9  -5   3      618.82      692.64     32.85 o
  -8  -5   3     1459.74     1399.48     35.38 o
  -7  -5   3     1637.38     1591.24     29.36 o
  -6  -5   3      453.88      556.03     32.27 o
  -5  -5   3     7255.27     7828.97     57.84 o
  -4  -5   3     3134.88     3402.95     49.48 o
  -3  -5   3     2447.40     2676.21     47.82 o
  -2  -5   3    15739.45    16274.16    222.25 o
  -1  -5   3      301.09      442.85     59.38 o
   0  -5   3    29705.24    27527.77    116.62 o
   1  -5   3    24942.51    24185.20    106.13 o
   2  -5   3       72.70       51.06     28.28 o
   3  -5   3    10256.74    10140.07    118.34 o
   4  -5   3      107.94      127.32     31.12 o
   5  -5   3     3861.89     3674.39     43.91 o
   6  -5   3     4745.36     4756.41     62.32 o
   7  -5   3     3791.88     3827.37     36.74 o
   8  -5   3     3115.01     3133.98     54.96 o
   9  -5   3     1597.14     1661.44     29.25 o
  10  -5   3      629.85      636.98     29.60 o
  11  -5   3        8.01       48.64     26.28 o
  12  -5   3      284.84      299.59     28.75 o
  13  -5   3      662.84      628.89     40.62 o
 -13  -4   3      156.25      167.90     38.25 o
 -12  -4   3       59.70       54.56     31.02 o
 -11  -4   3     1449.81     1481.70     34.22 o
 -10  -4   3     6630.76     6491.97     75.00 o
  -9  -4   3     1208.49     1268.10     31.17 o
  -8  -4   3      546.13      514.83     25.13 o
  -7  -4   3       17.53       19.31     20.15 o
  -6  -4   3       84.96       60.10     28.82 o
  -5  -4   3     8598.29     8931.87     63.27 o
  -4  -4   3      803.06      750.61     30.32 o
  -3  -4   3    18293.71    17072.20     88.23 o
  -2  -4   3     3339.19     3333.33     80.82 o
  -1  -4   3     1538.73     1363.18     58.55 o
   0  -4   3    18390.61    17661.37    185.14 o
   1  -4   3    12342.03    11928.15    143.49 o
   2  -4   3     2246.02     2282.84     51.32 o
   3  -4   3      633.93      616.34     40.41 o
   4  -4   3      251.57      294.18     31.84 o
   5  -4   3      104.32      130.14     22.50 o
   6  -4   3       75.33      106.63     29.36 o
   7  -4   3       60.09       88.22     29.20 o
   8  -4   3      746.00      761.98     31.73 o
   9  -4   3        4.85       23.27     27.64 o
  10  -4   3      542.37      594.58     33.95 o
  11  -4   3       43.81       48.58     45.89 o
  12  -4   3        3.51       32.88     27.65 o
  13  -4   3       20.26       20.53     27.61 o
 -13  -3   3      138.08      147.56     33.11 o
 -12  -3   3        1.71        3.55     27.49 o
 -11  -3   3     1721.12     1674.54     44.40 o
 -10  -3   3     1183.22     1247.57     32.28 o
  -9  -3   3     2259.51     2220.52     33.84 o
  -8  -3   3      198.56      231.36     29.36 o
  -7  -3   3     1708.65     1634.49     38.10 o
  -6  -3   3     5895.39     6001.44    129.33 o
  -5  -3   3      879.36      908.14     34.66 o
  -4  -3   3    11098.39    10057.91     67.78 o
  -3  -3   3      921.35      616.76     38.62 o
  -2  -3   3    12093.27    11629.57     88.05 o
  -1  -3   3     4580.82     4641.26     86.59 o
   0  -3   3      957.65     1022.16     47.85 o
   1  -3   3     1299.01     1338.84     47.95 o
   2  -3   3     3409.02     3523.45     58.90 o
   3  -3   3     1029.97      924.42     44.02 o
   4  -3   3     5775.03     5609.94     68.15 o
   5  -3   3      892.16      836.72     32.03 o
   6  -3   3     1735.35     1773.99     33.78 o
   7  -3   3        1.48       31.68     22.76 o
   8  -3   3     1106.32     1123.58     28.83 o
   9  -3   3      932.33      906.60     31.62 o
  10  -3   3        0.30        9.08     31.89 o
  11  -3   3       56.42       60.12     26.31 o
  12  -3   3       76.89       94.94     28.34 o
  13  -3   3     1059.62      963.76     37.18 o
 -13  -2   3      567.91      546.60     34.00 o
 -12  -2   3      394.46      386.64     31.20 o
 -11  -2   3      116.18       89.41     28.73 o
 -10  -2   3     4348.35     4168.47     86.56 o
  -9  -2   3      579.14      594.13     28.40 o
  -8  -2   3     2255.05     2187.93     32.36 o
  -7  -2   3     7944.57     7876.88     83.48 o
  -6  -2   3     1679.22     1565.86     29.79 o
  -5  -2   3     1740.03     1548.40     34.69 o
  -4  -2   3    22781.79    21766.29    238.74 o
  -3  -2   3      956.60      820.75     41.38 o
  -2  -2   3    15050.01    14608.99    166.58 o
  -1  -2   3     4746.63     4544.78     70.92 o
   0  -2   3      122.03      150.63     55.67 o
   1  -2   3    18558.58    18268.98    116.04 o
   2  -2   3     2166.48     2151.49     51.49 o
   3  -2   3     7395.10     7357.50    107.74 o
   4  -2   3     4484.99     4363.73     58.79 o
   5  -2   3     6453.28     6731.91     94.64 o
   6  -2   3      397.75      420.44     26.11 o
   7  -2   3     4719.66     4752.57     40.91 o
   8  -2   3     4271.24     4392.67     40.59 o
   9  -2   3       57.07       52.17     21.89 o
  10  -2   3      969.16      959.95     31.07 o
  11  -2   3      440.20      454.04     34.60 o
  12  -2   3     1226.44     1209.71     53.09 o
  13  -2   3     1137.85     1095.74     97.72 o
 -14  -1   3      805.97      836.99     42.85 o
 -13  -1   3     1065.24      961.64     39.31 o
 -12  -1   3     2298.56     2250.53     33.67 o
 -11  -1   3      907.09      950.37     31.74 o
 -10  -1   3     2923.01     2799.97     34.72 o
  -9  -1   3      566.65      580.55     24.60 o
  -8  -1   3     4743.26     4630.03     41.47 o
  -7  -1   3    10117.05     9979.28     54.22 o
  -6  -1   3       31.55       10.79     26.10 o
  -5  -1   3       17.72        5.56     26.61 o
  -4  -1   3       84.95      136.05     40.52 o
  -3  -1   3     3171.33     3146.13     61.23 o
  -2  -1   3     7442.23     7641.83    398.32 o
  -1  -1   3      104.36      111.33     78.34 o
   0  -1   3     2052.77     2052.50     67.61 o
   1  -1   3    13467.10    13242.73    220.84 o
   2  -1   3    10085.88    10584.07     85.67 o
   3  -1   3        2.12       16.91     21.88 o
   4  -1   3       66.51       49.41     23.26 o
   5  -1   3        5.07       36.24     22.32 o
   6  -1   3    10163.27    10734.74     80.58 o
   7  -1   3     8239.84     8499.83     62.85 o
   8  -1   3      284.80      323.83     23.47 o
   9  -1   3     1900.92     1847.28     56.96 o
  10  -1   3     1560.58     1604.95     57.11 o
  11  -1   3      107.95      100.58     40.62 o
  12  -1   3     1582.13     1576.60     48.40 o
  13  -1   3      298.79      312.06     90.30 o
 -14   0   3      832.14      695.55     51.95 o
 -13   0   3     1340.03     1309.34     78.76 o
 -12   0   3       73.27       91.25     34.11 o
 -11   0   3     2033.35     2031.72     50.41 o
 -10   0   3       40.16       38.21     30.93 o
  -9   0   3     1183.75     1245.51     32.60 o
  -8   0   3     4725.73     4700.58    113.14 o
  -7   0   3     1742.95     1731.16     32.27 o
  -6   0   3     2337.46     2450.89     38.78 o
  -5   0   3    12322.82    12068.60    133.26 o
  -4   0   3     3594.07     3312.28     48.89 o
  -3   0   3     3207.14     2929.02     60.05 o
  -2   0   3       49.17      102.67     54.23 o
  -1   0   3    19731.13    18574.60    366.13 o
   0   0   3     3483.00     3418.11     54.93 o
   1   0   3       15.81       50.47     26.73 o
   2   0   3    16145.50    15668.63    147.72 o
   3   0   3    29944.74    28289.82    164.20 o
   4   0   3    27485.88    27139.43    178.43 o
   5   0   3     2428.95     2532.35     27.12 o
   6   0   3     6086.52     5905.29     91.42 o
   7   0   3     1020.62     1081.76     23.73 o
   8   0   3      886.54      926.27     24.44 o
   9   0   3     2330.10     2263.57     27.95 o
  10   0   3     1438.68     1424.19     40.95 o
  11   0   3       31.25       34.18     29.52 o
  12   0   3       47.54       64.58     44.02 o
  13   0   3      154.93      185.42     34.69 o
 -14   1   3      924.63      934.37     49.57 o
 -13   1   3      548.28      584.55     48.66 o
 -12   1   3      162.22      176.74     34.16 o
 -11   1   3       91.57       99.58     38.77 o
 -10   1   3      522.87      505.47     28.28 o
  -9   1   3     1184.72     1188.48     70.92 o
  -8   1   3      373.76      378.67     31.99 o
  -7   1   3      355.77      381.00     27.33 o
  -6   1   3     4460.96     4123.31    105.53 o
  -5   1   3     1698.81     1616.19     39.47 o
  -4   1   3     8987.69     8570.50    202.87 o
  -3   1   3     5540.49     5222.33     68.81 o
  -2   1   3     6798.95     6489.40     71.37 o
  -1   1   3       43.46       45.52     35.23 o
   0   1   3      699.11      720.39     42.61 o
   1   1   3       10.13        9.67     27.24 o
   2   1   3    13576.57    12843.88     65.55 o
   3   1   3    56249.44    53141.98    430.77 o
   4   1   3    21776.76    22547.50    149.42 o
   5   1   3     3011.63     2716.44     30.54 o
   6   1   3     1436.14     1458.52     28.64 o
   7   1   3      497.01      459.58     23.97 o
   8   1   3      507.99      516.46     25.04 o
   9   1   3     1093.43     1163.70     28.32 o
  10   1   3     1407.46     1400.51     33.00 o
  11   1   3     2827.41     2895.84     57.44 o
  12   1   3        0.10       -0.09     36.81 o
 -14   2   3       10.94       17.77     38.44 o
 -13   2   3      228.13      278.20     35.37 o
 -12   2   3       26.70       57.68     41.65 o
 -11   2   3       15.61       54.46     31.57 o
 -10   2   3       24.65       42.88     37.32 o
  -9   2   3      946.33      925.30     54.02 o
  -8   2   3     2292.23     2252.06     42.27 o
  -7   2   3      696.33      814.20     32.68 o
  -6   2   3      575.63      537.16     31.73 o
  -5   2   3       84.22      106.25     28.87 o
  -4   2   3     2984.86     2952.79     51.60 o
  -3   2   3    12560.64    11916.16     84.26 o
  -2   2   3      580.90      545.56     39.79 o
  -1   2   3    22621.13    20949.64    177.58 o
   0   2   3    14484.25    13594.09     96.35 o
   1   2   3       69.35      109.89     30.02 o
   2   2   3    12321.49    11657.21     62.31 o
   3   2   3    18542.95    18398.12     98.92 o
   4   2   3     2779.84     2921.59     35.10 o
   5   2   3       35.25       55.31     20.38 o
   6   2   3     1175.51     1185.63     24.63 o
   7   2   3       14.59        5.03     29.36 o
   8   2   3       59.79       44.47     26.21 o
   9   2   3     2206.72     2239.38     37.60 o
  10   2   3     3546.47     3669.83     46.08 o
  11   2   3      400.66      373.71     26.34 o
  12   2   3       37.73       29.55     29.76 o
 -14   3   3      482.73      388.17     40.10 o
 -13   3   3      138.49      141.17     35.69 o
 -12   3   3        3.41       25.51     32.95 o
 -11   3   3       66.76       98.55     31.12 o
 -10   3   3      267.72      235.00     31.24 o
  -9   3   3     2360.68     2402.28     64.32 o
  -8   3   3     2428.34     2378.45     32.25 o
  -7   3   3    11719.83    11798.47    144.45 o
  -6   3   3    19024.22    19336.35    178.19 o
  -5   3   3     1639.17     1741.76     39.24 o
  -4   3   3     1801.23     1630.09     39.82 o
  -3   3   3       16.45       51.70     38.17 o
  -2   3   3    20881.53    19951.75    297.71 o
  -1   3   3    27819.50    25036.78    341.83 o
   0   3   3     2823.47     2509.48     75.87 o
   1   3   3     1160.95     1171.45     50.45 o
   2   3   3      418.76      355.96     34.70 o
   3   3   3     1480.75     1546.62     35.46 o
   4   3   3      886.39      883.03     29.89 o
   5   3   3     2934.87     3080.71     36.27 o
   6   3   3     2678.44     2560.54     35.40 o
   7   3   3      624.01      710.14     43.37 o
   8   3   3      146.17      160.95     31.19 o
   9   3   3     2928.98     2956.37     37.55 o
  10   3   3       88.04      151.28     34.71 o
  11   3   3      106.52      129.46     31.70 o
  12   3   3        0.15        6.60     33.32 o
 -14   4   3      183.31      187.94     34.66 o
 -13   4   3       36.78       -6.97     35.24 o
 -12   4   3      148.10      153.95     34.76 o
 -11   4   3       82.85      119.97     29.74 o
 -10   4   3        4.23       77.34     29.90 o
  -9   4   3      305.88      344.96     32.17 o
  -8   4   3     5604.29     5746.61     96.48 o
  -7   4   3    11609.70    11136.01    364.93 o
  -6   4   3     2080.30     2043.11     48.11 o
  -5   4   3     2241.81     2179.95     37.03 o
  -4   4   3    10439.28    10246.28    224.31 o
  -3   4   3     3041.51     3068.27     55.98 o
  -2   4   3     6863.14     6557.83    174.42 o
  -1   4   3       45.44      166.91     52.37 o
   0   4   3     3197.24     2937.49     71.75 o
   1   4   3       53.37       51.13     37.11 o
   2   4   3      551.98      570.59     38.23 o
   3   4   3     3452.61     3499.59     42.90 o
   4   4   3      326.61      345.22     29.99 o
   5   4   3     7037.80     6726.30     49.68 o
   6   4   3     2055.55     2160.64     44.32 o
   7   4   3     1186.56     1197.66     36.99 o
   8   4   3     1116.20     1147.95     34.75 o
   9   4   3      173.97      189.96     33.63 o
  10   4   3     2660.23     2755.84    109.38 o
  11   4   3      436.09      401.67     38.41 o
 -13   5   3        0.15       -3.45     37.07 o
 -12   5   3      257.72      243.55     42.27 o
 -11   5   3     1562.24     1589.49     39.63 o
 -10   5   3     5104.84     5115.59     44.70 o
  -9   5   3       22.76       31.31     26.77 o
  -8   5   3     4906.93     4933.56     54.15 o
  -7   5   3     2378.96     2326.91    104.07 o
  -6   5   3     2087.26     2004.39     44.94 o
  -5   5   3    12304.17    11816.76    100.61 o
  -4   5   3     2480.92     2498.77     47.82 o
  -3   5   3      496.90      540.15     40.82 o
  -2   5   3     3328.45     3954.36    145.55 o
  -1   5   3       23.69       14.04     50.44 o
   0   5   3      424.83      303.48     37.11 o
   1   5   3      977.35      867.56     42.06 o
   2   5   3     1303.06     1257.24     40.53 o
   3   5   3      613.19      578.60     33.66 o
   4   5   3     2633.87     2514.32     39.89 o
   5   5   3     1371.23     1325.01     30.52 o
   6   5   3      815.40      797.89     29.21 o
   7   5   3      159.95      168.21     24.66 o
   8   5   3        1.34       30.24     25.25 o
   9   5   3     1521.79     1545.03     38.24 o
  10   5   3      778.03      799.23     38.56 o
  11   5   3        3.45       53.29     38.08 o
 -13   6   3       71.66       87.00     73.81 o
 -12   6   3     1906.17     1958.99    181.84 o
 -11   6   3     6199.19     6412.23    114.97 o
 -10   6   3     2535.02     2558.10     50.55 o
  -9   6   3      212.53      186.99     26.08 o
  -8   6   3      258.51      256.39     27.91 o
  -7   6   3      117.23      125.16     36.14 o
  -6   6   3     4472.66     4512.99    193.80 o
  -5   6   3     5206.65     5233.71    122.88 o
  -4   6   3     4579.58     4490.69     55.69 o
  -3   6   3     5568.34     5537.13    141.43 o
  -2   6   3      204.08      236.69     44.61 o
  -1   6   3      272.25      277.88     48.61 o
   1   6   3      822.01      867.56     54.43 o
   2   6   3        7.80       32.62     28.45 o
   3   6   3      858.97      821.68     35.86 o
   4   6   3      334.57      355.14     34.10 o
   5   6   3      479.76      500.11     30.04 o
   6   6   3     1629.07     1646.87     33.02 o
   7   6   3      360.40      369.96     32.98 o
   8   6   3      718.75      784.95     46.23 o
   9   6   3       43.29       30.24     35.23 o
  10   6   3       39.95       35.45     37.90 o
 -13   7   3       73.28      115.04     46.65 o
 -12   7   3     2314.87     2342.06    200.81 o
 -11   7   3     1509.38     1527.88     39.13 o
 -10   7   3        0.32       -2.23     28.96 o
  -9   7   3        2.09       31.89     27.75 o
  -8   7   3     1222.20     1140.29     36.01 o
  -7   7   3       18.45       38.28     30.36 o
  -6   7   3       13.37        8.86     29.14 o
  -5   7   3     2595.49     2603.07    103.91 o
  -4   7   3     7901.53     7892.01    184.31 o
  -3   7   3     1376.28     1353.19     55.25 o
  -2   7   3       38.00       43.46     40.00 o
  -1   7   3      647.22      698.22     54.08 o
   0   7   3     5100.33     5151.96    158.75 o
   1   7   3     6543.35     6311.22     76.69 o
   2   7   3     1287.60     1304.03     51.65 o
   3   7   3      319.98      342.75     30.58 o
   4   7   3     2965.43     3020.89     45.73 o
   5   7   3     3308.14     3244.70     44.27 o
   6   7   3     4757.14     4669.45     46.59 o
   7   7   3       35.43       31.51     32.53 o
   8   7   3      121.69      144.00     29.21 o
   9   7   3      170.35      170.28     32.01 o
  10   7   3        0.15      -17.17     33.12 o
 -13   8   3       99.28       68.45     67.62 o
 -12   8   3       55.32       90.30     46.07 o
 -11   8   3      164.27      248.92     39.61 o
 -10   8   3       68.12       89.98     35.77 o
  -9   8   3       22.24       60.14     33.93 o
  -8   8   3      325.80      386.47     39.36 o
  -7   8   3     3181.20     3349.08     62.26 o
  -6   8   3     1347.22     1216.60     55.25 o
  -5   8   3     4001.32     3887.75    195.86 o
  -4   8   3      169.18      167.50     35.57 o
  -3   8   3       62.49       41.31     39.23 o
  -2   8   3     1157.05     1185.89     56.08 o
  -1   8   3     3512.40     3612.05    105.15 o
   0   8   3     4963.55     4930.95    122.12 o
   1   8   3      236.51      244.10     51.95 o
   2   8   3      309.28      304.04     32.36 o
   3   8   3      170.91      201.95     37.89 o
   4   8   3      695.86      684.35     37.48 o
   5   8   3     5515.85     5421.30     61.17 o
   6   8   3      293.71      289.35     36.61 o
   7   8   3     1034.87     1009.68     37.87 o
   8   8   3        2.38       43.98     41.47 o
   9   8   3      285.50      352.48     40.71 o
 -12   9   3      281.06      284.94     33.67 o
 -11   9   3       14.54       11.38     29.69 o
 -10   9   3      129.83      121.50     31.85 o
  -9   9   3      259.59      249.98     31.21 o
  -8   9   3      695.70      788.93     42.27 o
  -7   9   3      434.33      445.05     56.08 o
  -6   9   3      819.40      777.69     41.11 o
  -5   9   3     2320.27     2266.15     66.39 o
  -4   9   3     2246.45     2193.28    105.56 o
  -3   9   3      226.73      231.86     36.74 o
  -2   9   3       69.29       58.94     45.75 o
  -1   9   3     1805.36     1782.24     68.81 o
   0   9   3     2578.94     2522.99     99.36 o
   1   9   3     3646.80     3716.80     65.97 o
   2   9   3     2808.86     2844.47     72.16 o
   3   9   3      406.30      384.12     33.43 o
   4   9   3       67.24       70.14     32.18 o
   5   9   3      159.29      166.83     31.28 o
   6   9   3     1342.24     1317.80     36.43 o
   7   9   3       52.48       35.31     32.36 o
   8   9   3      844.46      819.41     44.78 o
 -11  10   3       11.64       39.85     35.24 o
 -10  10   3       14.78       10.28     37.61 o
  -9  10   3      101.65      133.60     42.57 o
  -8  10   3      416.57      356.24     42.27 o
  -7  10   3      155.41      207.83     40.82 o
  -6  10   3     1875.58     1877.75     74.63 o
  -5  10   3    10655.93    10463.38    230.91 o
  -4  10   3     1966.73     2020.48     96.49 o
  -3  10   3       45.01       84.00     41.60 o
  -2  10   3       88.82      107.59     46.36 o
  -1  10   3       84.79       83.23     49.78 o
   0  10   3     1958.81     1963.19    105.55 o
   1  10   3     3836.63     3819.06     57.73 o
   2  10   3     3961.76     3759.69     58.55 o
   3  10   3     2614.67     2637.11     88.40 o
   4  10   3      190.56      236.17     33.20 o
   5  10   3      172.34      195.44     39.57 o
   6  10   3      653.29      648.35     42.34 o
   7  10   3      337.33      389.07     40.88 o
   8  10   3      782.01      787.17     45.14 o
 -11  11   3      434.82      429.35     33.84 o
 -10  11   3        1.01       36.37     39.22 o
  -9  11   3        7.47       32.84     43.44 o
  -8  11   3     1583.17     1552.55     41.98 o
  -7  11   3       94.17       98.82     30.03 o
  -6  11   3     2642.53     2775.43     65.56 o
  -5  11   3     3022.67     3084.97     54.50 o
  -4  11   3      188.68      195.11     44.77 o
  -3  11   3       97.23       68.51     43.59 o
  -2  11   3      221.81      238.20     49.86 o
  -1  11   3      292.91      322.11     59.77 o
   1  11   3     2327.35     2327.23     65.15 o
   2  11   3     2498.41     2447.63     66.80 o
   3  11   3      245.73      252.35     41.23 o
   4  11   3       16.02       29.26     37.98 o
   5  11   3     1386.87     1378.19     50.63 o
   6  11   3        5.14       28.16     43.45 o
   7  11   3       61.09       69.26     41.94 o
 -10  12   3      216.17      181.61     39.66 o
  -9  12   3     2083.63     2027.87     53.94 o
  -8  12   3     1923.28     1796.57     44.97 o
  -7  12   3        8.87       12.69     43.42 o
  -6  12   3       31.86       75.13     41.69 o
  -5  12   3       94.50      106.04     41.69 o
  -4  12   3       98.64       94.36     45.57 o
  -3  12   3      209.98      194.30     51.31 o
  -2  12   3     2438.29     2423.56     78.76 o
  -1  12   3     4741.77     4667.29    112.24 o
   0  12   3       55.78       48.66     39.58 o
   1  12   3      286.99      288.64     60.20 o
   2  12   3      169.72      192.15     41.23 o
   3  12   3       65.67       35.46     60.20 o
   4  12   3      622.92      576.45     67.62 o
   5  12   3       17.94       31.34     44.53 o
   6  12   3       19.04       56.67     58.07 o
  -9  13   3      746.07      610.60     51.31 o
  -8  13   3      892.15      898.70     50.72 o
  -7  13   3     1077.61     1005.57     49.86 o
  -6  13   3       99.49      100.57     43.44 o
  -5  13   3       19.15       39.15     43.44 o
  -4  13   3        0.72       22.29     46.75 o
  -3  13   3      453.76      494.63     56.27 o
  -2  13   3     4068.34     4015.80     92.11 o
   0  13   3        8.45       25.56     42.06 o
   1  13   3       22.28       31.34     60.20 o
   2  13   3      398.34      397.49     64.32 o
   3  13   3      781.91      824.67     68.45 o
   4  13   3       61.10       83.29     46.18 o
  -7  14   3        4.19        8.66     48.40 o
  -6  14   3       61.87       96.80     47.52 o
  -5  14   3      478.41      450.38     54.06 o
  -4  14   3      103.53      141.43     56.56 o
  -3  14   3      698.81      663.07     61.52 o
  -2  14   3      270.63      262.29     75.22 o
  -1  14   3       75.39      113.80     47.01 o
   0  14   3       30.18       37.11     64.32 o
   1  14   3      127.13      174.83     66.80 o
   2  14   3      357.39      398.32     68.45 o
  -4  15   3       56.91       35.36     59.77 o
  -3  15   3        0.04       19.38     67.64 o
  -2  15   3        2.65      -26.39     47.83 o
  -1  15   3        1.92       37.11     68.45 o
  -3 -16   4        2.22      -32.87     49.27 o
  -2 -16   4       40.56       62.80     47.77 o
  -1 -16   4      347.69      300.34     47.81 o
   0 -16   4      308.23      277.68     47.23 o
   1 -16   4     1020.29     1010.16     60.61 o
   2 -16   4     1120.63     1019.48     50.44 o
   3 -16   4     1318.93     1172.84     42.76 o
   4 -16   4        0.21       39.58     46.07 o
   5 -16   4      882.43      887.07     94.43 o
   6 -16   4       83.60       90.71     65.97 o
  -5 -15   4     1099.98     1043.94     54.22 o
  -4 -15   4      122.98      150.09     47.23 o
  -3 -15   4        4.53       19.84     37.35 o
  -2 -15   4        1.21       20.40     44.02 o
  -1 -15   4       77.78       80.36     44.61 o
   0 -15   4      494.99      515.16     45.77 o
   1 -15   4     2054.08     1976.74     74.22 o
   2 -15   4     3186.93     3314.79     91.95 o
   3 -15   4     1465.75     1501.09    160.40 o
   4 -15   4      443.08      405.98     46.06 o
   5 -15   4       85.90      105.56     44.90 o
   6 -15   4       76.71      127.00     45.48 o
   7 -15   4      653.49      612.94     36.44 o
  -6 -14   4      119.37      125.33     47.81 o
  -5 -14   4      211.93      215.25     46.07 o
  -4 -14   4       27.14       66.39     44.32 o
  -3 -14   4       73.07      106.11     43.44 o
  -2 -14   4     3022.35     3000.12     53.92 o
  -1 -14   4      917.20      873.55     60.61 o
   0 -14   4      172.34      225.96     42.56 o
   1 -14   4     1467.32     1536.75     49.48 o
   2 -14   4     2405.16     2430.52     50.44 o
   3 -14   4      771.04      770.71     44.90 o
   4 -14   4       34.82       41.65     34.16 o
   5 -14   4        2.47      -16.31     30.61 o
   6 -14   4        5.87       26.87     36.14 o
   7 -14   4      259.33      289.36     53.19 o
   8 -14   4       46.59       38.84     38.14 o
  -7 -13   4      959.05      954.40     51.02 o
  -6 -13   4       75.68       96.07     44.90 o
  -5 -13   4       24.15       93.15     43.14 o
  -4 -13   4       14.38       40.80     41.97 o
  -3 -13   4     3963.42     4075.69     68.04 o
  -2 -13   4     4407.21     4525.43     65.15 o
  -1 -13   4     1477.80     1664.55     47.23 o
   0 -13   4       15.53       23.51     39.36 o
   1 -13   4      783.06      814.97     46.18 o
   2 -13   4      168.68      213.46     39.65 o
   3 -13   4      158.90      182.95     33.55 o
   4 -13   4       12.45       54.17     32.34 o
   5 -13   4       24.20       22.90     41.69 o
   6 -13   4      130.92      128.22     30.32 o
   7 -13   4       40.10       13.67     70.10 o
   8 -13   4      517.85      520.48     76.28 o
   9 -13   4        9.46       41.96     35.05 o
  -8 -12   4     1887.30     1975.66     43.61 o
  -7 -12   4      449.88      531.03     45.47 o
  -6 -12   4      179.56      204.29     43.44 o
  -5 -12   4      682.22      721.61     44.61 o
  -4 -12   4      518.19      553.66     42.27 o
  -3 -12   4     2439.72     2539.56     50.44 o
  -2 -12   4     2351.27     2324.92    102.26 o
  -1 -12   4      392.77      390.77     33.22 o
   0 -12   4      150.22      148.65     32.18 o
   1 -12   4      292.86      336.85     32.34 o
   2 -12   4      108.20      102.66     38.77 o
   3 -12   4        1.12      -15.74     38.77 o
   4 -12   4      333.26      421.52     61.85 o
   5 -12   4      695.48      790.24     41.39 o
   6 -12   4     1273.06     1329.88     44.32 o
   7 -12   4        1.83       19.38     40.82 o
   8 -12   4      870.11      837.12     37.93 o
   9 -12   4     1505.71     1352.00     52.37 o
  10 -12   4      328.23      363.52     38.72 o
  -9 -11   4      830.90      690.36     31.97 o
  -8 -11   4      247.14      267.89     32.30 o
  -7 -11   4      186.26      150.50     42.57 o
  -6 -11   4     2337.91     2440.47     44.77 o
  -5 -11   4       13.35        5.77     39.65 o
  -4 -11   4     1079.69     1078.54     37.42 o
  -3 -11   4      134.42      150.00     30.64 o
  -2 -11   4      754.21      770.66     34.66 o
  -1 -11   4      875.25      850.92     48.24 o
   0 -11   4     1382.87     1450.75     43.14 o
   1 -11   4      859.36      863.99     39.65 o
   2 -11   4       96.25       81.64     36.74 o
   3 -11   4     2161.84     2153.76     75.05 o
   4 -11   4      509.45      549.68     32.18 o
   5 -11   4     2356.48     2323.12     76.69 o
   6 -11   4      270.75      265.71     29.28 o
   7 -11   4     1399.15     1461.96     37.24 o
   8 -11   4     4947.00     4981.43     55.39 o
   9 -11   4     1023.68     1024.09     38.80 o
  10 -11   4       14.16       10.65     36.50 o
  11 -11   4      230.33      203.65     35.01 o
 -10 -10   4       84.55      103.21     33.32 o
  -9 -10   4       21.59       38.89     27.63 o
  -8 -10   4      464.74      455.79     70.51 o
  -7 -10   4     2908.35     2981.85     51.28 o
  -6 -10   4      717.87      794.20     42.86 o
  -5 -10   4        0.65       19.24     38.47 o
  -4 -10   4     1479.59     1474.27     37.65 o
  -3 -10   4      257.49      284.69     42.88 o
  -2 -10   4       12.44        6.19     35.57 o
  -1 -10   4      111.58      132.84     35.86 o
   0 -10   4      733.57      753.85     38.49 o
   1 -10   4      375.01      450.73     37.90 o
   2 -10   4      625.65      625.41     34.22 o
   3 -10   4       53.83       72.98     36.15 o
   4 -10   4      139.56      142.50     30.80 o
   5 -10   4      549.91      640.07     39.36 o
   6 -10   4       12.33       40.69     30.05 o
   7 -10   4     3387.55     3445.81     48.39 o
   8 -10   4     2943.56     2967.76     54.02 o
   9 -10   4       70.90      119.82     26.80 o
  10 -10   4      851.43      904.32     33.81 o
  11 -10   4      482.66      421.23     56.61 o
 -11  -9   4      263.74      202.77     34.49 o
 -10  -9   4        1.01       -6.91     34.91 o
  -9  -9   4        1.44       30.34     29.82 o
  -8  -9   4      484.75      499.73     34.27 o
  -7  -9   4      299.24      272.64     28.86 o
  -6  -9   4       12.12       36.29     53.60 o
  -5  -9   4     1592.46     1578.43     43.15 o
  -4  -9   4     2260.92     2178.79     36.15 o
  -3  -9   4     2571.20     2527.73    140.61 o
  -2  -9   4     1378.58     1423.70     43.71 o
  -1  -9   4     4571.36     4671.77     75.87 o
   0  -9   4       93.67       66.95     29.75 o
   1  -9   4      172.83      167.81     36.15 o
   2  -9   4       48.62       55.77     29.14 o
   3  -9   4     6176.81     6159.79    178.54 o
   4  -9   4    12217.91    12514.98    122.46 o
   5  -9   4     9739.46     9719.92     58.34 o
   6  -9   4      324.23      288.14     30.36 o
   7  -9   4       91.63       71.05     31.84 o
   8  -9   4      181.45      219.54     41.65 o
   9  -9   4      350.15      388.10     29.31 o
  10  -9   4     2175.68     2146.39     36.97 o
  11  -9   4      962.36      881.15     35.19 o
  12  -9   4      682.97      691.80     40.57 o
 -11  -8   4       34.96       83.25     32.45 o
 -10  -8   4       39.98       47.09     35.23 o
  -9  -8   4        4.72       12.82     26.23 o
  -8  -8   4      209.73      242.68     25.04 o
  -7  -8   4      349.20      401.53     32.62 o
  -6  -8   4       21.55       41.27     37.03 o
  -5  -8   4      294.03      367.80     51.13 o
  -4  -8   4      501.28      488.17     29.16 o
  -3  -8   4     2770.08     2718.64     73.40 o
  -2  -8   4     5086.11     4729.69     56.90 o
  -1  -8   4     4218.76     4016.16     71.75 o
   0  -8   4     9116.31     9642.54     64.28 o
   1  -8   4    10698.75    11150.91    263.07 o
   2  -8   4      974.46      966.97     39.06 o
   3  -8   4    10510.68    10078.19     60.77 o
   4  -8   4    14560.36    14587.90    153.80 o
   5  -8   4      601.29      680.75     31.67 o
   6  -8   4      373.52      348.79     30.47 o
   7  -8   4      951.10      906.39     38.77 o
   8  -8   4      557.21      582.70     28.69 o
   9  -8   4       57.86       87.09     31.73 o
  10  -8   4      257.39      285.83     34.27 o
  11  -8   4     2070.28     1964.69     31.82 o
  12  -8   4      550.60      479.66     33.36 o
 -12  -7   4      118.21      106.12     33.31 o
 -11  -7   4        2.42      -13.13     35.68 o
 -10  -7   4      238.88      267.10     30.28 o
  -9  -7   4      748.16      749.42     30.43 o
  -8  -7   4      538.62      560.79     32.37 o
  -7  -7   4     1202.91     1251.39     36.04 o
  -6  -7   4     4468.57     4488.85     51.89 o
  -5  -7   4      749.21      682.46     29.44 o
  -4  -7   4        4.06       11.58     28.98 o
  -3  -7   4     4441.14     4560.37     72.16 o
  -2  -7   4    12314.81    12721.44    179.37 o
  -1  -7   4     3062.53     2968.54     47.52 o
   0  -7   4    32000.71    30923.07    676.23 o
   1  -7   4    12398.32    12521.53    150.50 o
   2  -7   4     1778.21     1899.60     38.04 o
   3  -7   4     7019.50     7384.28     57.73 o
   4  -7   4      103.25      138.44     28.38 o
   5  -7   4       89.06      144.11     40.82 o
   6  -7   4      204.58      263.72     36.15 o
   7  -7   4     1676.55     1657.29     33.93 o
   8  -7   4     4969.82     4985.95     97.00 o
   9  -7   4      281.54      264.00     31.89 o
  10  -7   4     1321.20     1386.16     40.07 o
  11  -7   4      740.35      752.23     28.70 o
  12  -7   4       28.46       60.05     32.51 o
 -12  -6   4        0.44       15.93     29.12 o
 -11  -6   4        3.46       -0.73     30.02 o
 -10  -6   4      216.33      181.04     28.29 o
  -9  -6   4       27.34       55.22     31.42 o
  -8  -6   4     1103.90     1077.32     44.78 o
  -7  -6   4    11555.52    11364.25    129.89 o
  -6  -6   4    12921.53    12922.74     71.73 o
  -5  -6   4     2342.93     2190.00     45.36 o
  -4  -6   4     1811.40     1907.87     42.86 o
  -3  -6   4     2170.50     1946.04     38.43 o
  -2  -6   4     1522.06     1616.09     42.57 o
  -1  -6   4    19815.33    19577.10    264.72 o
   0  -6   4    54618.72    52476.01    244.10 o
   1  -6   4    17796.08    17776.04    243.69 o
   2  -6   4      981.03      887.27     31.16 o
   3  -6   4     1212.84     1157.38     31.78 o
   4  -6   4      560.67      539.77     39.58 o
   5  -6   4     1820.04     1729.41     57.31 o
   6  -6   4     2869.39     2822.82     39.23 o
   7  -6   4     3425.91     3444.76     44.29 o
   8  -6   4     1866.69     1923.55     48.11 o
   9  -6   4       32.66       36.33     23.64 o
  10  -6   4      225.43      245.34     23.43 o
  11  -6   4      305.36      408.84     46.12 o
  12  -6   4        9.84        9.53     28.49 o
 -13  -5   4      241.98      230.97     37.14 o
 -12  -5   4      591.28      602.34     38.41 o
 -11  -5   4       32.36       41.12     29.51 o
 -10  -5   4      388.34      392.76     41.94 o
  -9  -5   4     4023.35     4134.84     75.44 o
  -8  -5   4       28.18       65.18     30.14 o
  -7  -5   4    13169.13    12943.61    303.07 o
  -6  -5   4     7423.37     7228.20    104.73 o
  -5  -5   4     1164.47     1186.32     39.65 o
  -4  -5   4       16.74       94.97     25.36 o
  -3  -5   4      275.00      267.61     30.36 o
  -2  -5   4      952.84     1018.17     33.22 o
  -1  -5   4     5173.60     5346.07     62.26 o
   0  -5   4     8565.09     8557.10     69.97 o
   1  -5   4     9183.72     8970.40     69.39 o
   2  -5   4     1324.38     1140.47     41.69 o
   3  -5   4        3.63        5.63     37.89 o
   4  -5   4      950.64      871.93     39.64 o
   5  -5   4      608.07      613.46     37.89 o
   6  -5   4     2759.89     2878.67     47.75 o
   7  -5   4     2998.42     3099.50    113.80 o
   8  -5   4      178.44      181.63     29.99 o
   9  -5   4      380.22      387.26     27.29 o
  10  -5   4     2687.26     2794.40     53.35 o
  11  -5   4      959.39      971.36     57.71 o
  12  -5   4      266.64      283.09     32.02 o
 -13  -4   4     1095.85     1027.43     59.26 o
 -12  -4   4      266.11      235.63     31.21 o
 -11  -4   4       24.76       35.57     29.29 o
 -10  -4   4     5692.22     5767.62     48.04 o
  -9  -4   4     4414.78     4517.52     42.14 o
  -8  -4   4      165.92      190.32     25.89 o
  -7  -4   4     3930.21     3796.52     44.64 o
  -6  -4   4        0.07       -9.31     28.22 o
  -5  -4   4      125.31      184.47     25.94 o
  -4  -4   4     1999.81     1985.50     45.19 o
  -3  -4   4     1689.38     1585.37     45.19 o
  -2  -4   4     3119.08     2987.31     53.94 o
  -1  -4   4      459.72      502.80     45.19 o
   0  -4   4      194.08      172.50     32.33 o
   1  -4   4      534.22      484.97     36.83 o
   2  -4   4       96.63       98.96     40.24 o
   3  -4   4     6358.08     6458.76     55.75 o
   4  -4   4       24.12      108.39     64.74 o
   5  -4   4     1982.69     1989.19     28.40 o
   6  -4   4       71.94       76.79     22.09 o
   7  -4   4     1850.64     1773.77     26.97 o
   8  -4   4       45.53       41.71     22.79 o
   9  -4   4     2786.33     2837.17     55.33 o
  10  -4   4     3211.90     3368.18     57.00 o
  11  -4   4      838.33      868.14     32.88 o
  12  -4   4       60.51       84.56     36.83 o
  13  -4   4        3.77       42.02     54.02 o
 -13  -3   4      820.22      776.57     39.19 o
 -12  -3   4        7.86        9.19     34.91 o
 -11  -3   4     1937.26     2031.85     30.92 o
 -10  -3   4     9557.52     9444.21     54.24 o
  -9  -3   4     1372.94     1399.60     33.55 o
  -8  -3   4     1360.15     1296.39     29.42 o
  -7  -3   4       47.86       40.83     24.58 o
  -6  -3   4     1929.02     1941.31     42.27 o
  -5  -3   4     1534.96     1472.87     38.02 o
  -4  -3   4     1074.17     1003.00     35.63 o
  -3  -3   4    27070.67    25967.24    321.21 o
  -2  -3   4     7142.92     6872.40     66.10 o
  -1  -3   4     1069.11     1071.59     40.50 o
   0  -3   4     1484.70     1564.07     63.09 o
   1  -3   4     4529.63     4466.88     63.55 o
   2  -3   4     2100.04     1936.64     56.49 o
   3  -3   4       66.47       98.44     32.18 o
   4  -3   4      105.13       91.43     21.87 o
   5  -3   4      390.25      432.06     24.14 o
   6  -3   4     3831.95     3861.52     36.50 o
   7  -3   4     5886.58     5838.50     87.81 o
   8  -3   4       54.48       84.07     25.83 o
   9  -3   4     2311.89     2395.62     40.06 o
  10  -3   4       68.40      103.98     28.90 o
  11  -3   4       45.56       91.95     30.11 o
  12  -3   4        3.89       39.21     26.18 o
  13  -3   4      476.65      443.88     32.82 o
 -13  -2   4      463.98      470.87     33.59 o
 -12  -2   4      606.84      614.13     36.66 o
 -11  -2   4     2148.16     2251.64     64.99 o
 -10  -2   4      891.13      917.32     29.74 o
  -9  -2   4     1680.89     1689.47     31.10 o
  -8  -2   4       45.76       50.50     29.04 o
  -7  -2   4       13.98       10.44     21.79 o
  -6  -2   4     1059.15     1113.02     30.09 o
  -5  -2   4      365.85      296.34     39.07 o
  -4  -2   4     4565.40     4469.88     55.39 o
  -3  -2   4     1193.49     1069.64     36.15 o
  -2  -2   4     3042.93     3061.21     60.94 o
  -1  -2   4     1263.46     1223.82     79.17 o
   0  -2   4    17409.31    16590.58    108.46 o
   1  -2   4    14341.84    13882.66    163.28 o
   2  -2   4      850.51      914.86     31.71 o
   3  -2   4     2826.15     2909.42     39.65 o
   4  -2   4       31.47       25.29     30.30 o
   5  -2   4     7350.93     7376.79     96.58 o
   6  -2   4    17155.27    16757.31    209.36 o
   7  -2   4     1944.71     1868.78     29.07 o
   8  -2   4     1627.97     1661.37     40.90 o
   9  -2   4       89.24      104.19     31.58 o
  10  -2   4      164.46      174.06     23.62 o
  11  -2   4      110.32      131.74     55.54 o
  12  -2   4      359.81      393.40     47.44 o
 -14  -1   4      806.56      764.92     42.16 o
 -13  -1   4      730.09      688.71     33.70 o
 -12  -1   4      272.82      279.04     31.80 o
 -11  -1   4      764.61      776.34     30.49 o
 -10  -1   4       26.31       54.25     24.42 o
  -9  -1   4     1054.33     1042.23     30.20 o
  -8  -1   4      194.89      220.08     25.71 o
  -7  -1   4     1551.41     1509.91     28.56 o
  -6  -1   4     4054.71     4022.40     43.18 o
  -5  -1   4       18.59       34.67     49.89 o
  -4  -1   4      258.61      297.65     34.42 o
  -3  -1   4     1933.06     1737.85     45.77 o
  -2  -1   4     3235.54     3154.62     64.72 o
  -1  -1   4    11939.42    11607.30     96.03 o
   1  -1   4      564.24      607.71     36.99 o
   2  -1   4     1540.49     1417.78     40.14 o
   3  -1   4     1029.43      890.09     27.68 o
   4  -1   4      123.37      199.29     26.16 o
   5  -1   4     5738.16     5701.29     37.41 o
   6  -1   4     5045.16     5035.69     35.06 o
   7  -1   4     5008.48     5036.33     64.51 o
   8  -1   4      720.10      735.99     25.57 o
   9  -1   4      311.26      314.92     27.41 o
  10  -1   4      275.81      310.75     31.91 o
  11  -1   4      588.33      637.26     46.21 o
  12  -1   4     1653.29     1527.36     50.42 o
 -14   0   4      663.29      592.03     41.14 o
 -13   0   4      514.98      508.36     37.51 o
 -12   0   4     1805.83     1870.07     63.50 o
 -11   0   4      651.18      684.70     38.63 o
 -10   0   4      404.47      446.22     33.64 o
  -9   0   4      921.81      959.61     33.55 o
  -8   0   4     2035.86     2007.23     32.54 o
  -7   0   4     1606.77     1661.69     35.76 o
  -6   0   4      110.22      107.52     27.52 o
  -5   0   4     2621.70     2584.09     38.76 o
  -4   0   4    18324.51    17208.56    104.73 o
  -3   0   4    18713.55    16807.12     93.59 o
  -2   0   4     1731.88     1720.80     58.02 o
  -1   0   4    21321.85    20136.90    298.75 o
   0   0   4     6089.45     5930.77     55.35 o
   1   0   4     1414.39     1587.79     38.13 o
   2   0   4    14135.19    13539.14     87.37 o
   3   0   4    31690.57    32398.03    271.87 o
   4   0   4     6435.73     6463.40     68.09 o
   5   0   4     4564.79     4826.12     35.70 o
   6   0   4     3376.19     3485.31     33.65 o
   7   0   4     1522.56     1536.73     43.57 o
   8   0   4      744.92      729.12     25.73 o
   9   0   4     2914.01     2936.73     33.50 o
  10   0   4     3093.95     3294.65     33.56 o
  11   0   4      124.50      134.48     42.27 o
  12   0   4      710.29      567.82     40.96 o
 -14   1   4       14.95       65.86     42.88 o
 -13   1   4      221.35      273.00     35.63 o
 -12   1   4       59.31       55.11     33.41 o
 -11   1   4      116.79      114.45     39.36 o
 -10   1   4      209.77      201.33     31.41 o
  -9   1   4      197.03      227.46     63.91 o
  -8   1   4      322.19      367.18     33.81 o
  -7   1   4     5628.39     5497.81    139.30 o
  -6   1   4       10.20       -1.09     28.98 o
  -5   1   4    12554.09    11953.00    115.04 o
  -4   1   4    33106.74    30224.92    115.75 o
  -3   1   4    15666.07    14616.86    267.61 o
  -2   1   4        3.21        8.99     29.63 o
  -1   1   4       81.03       67.43     27.63 o
   0   1   4     1334.03     1328.66     40.12 o
   1   1   4       38.47       72.18     26.67 o
   2   1   4    12020.81    11625.06     58.34 o
   3   1   4    33515.11    32342.80    339.72 o
   4   1   4    30447.46    30256.50    132.72 o
   5   1   4     1537.58     1562.71     29.33 o
   6   1   4     6316.52     6444.62     37.85 o
   7   1   4     1169.60     1148.98     26.27 o
   8   1   4     2162.42     2115.12     27.66 o
   9   1   4     4818.88     4983.00     66.78 o
  10   1   4      245.47      261.95     34.44 o
  11   1   4      268.40      264.99     31.48 o
  12   1   4      279.27      280.18     54.67 o
 -14   2   4      121.36       69.80     31.78 o
 -13   2   4      310.60      323.49     42.47 o
 -12   2   4      584.67      581.89     34.93 o
 -11   2   4      195.91      288.88     73.40 o
 -10   2   4      666.01      680.88     56.08 o
  -9   2   4      147.89      132.58     29.43 o
  -8   2   4     7423.78     7176.37     60.20 o
  -7   2   4     8395.87     8054.98     55.17 o
  -6   2   4     1303.94     1327.51     40.24 o
  -5   2   4    10034.50    10131.48     80.41 o
  -4   2   4    10640.75     9937.87     73.47 o
  -3   2   4       51.62       28.37     30.11 o
  -2   2   4      367.68      375.23     35.28 o
  -1   2   4        8.21       22.86     31.29 o
   0   2   4    16216.79    15659.09     83.23 o
   1   2   4      188.88      218.57     31.30 o
   2   2   4    11233.81    11219.21     72.59 o
   3   2   4    31702.41    31696.93    173.55 o
   4   2   4     7352.58     7624.25     44.87 o
   5   2   4     4277.07     4199.94     54.91 o
   6   2   4      395.50      434.82     25.87 o
   7   2   4       41.00       55.54     25.56 o
   8   2   4      239.88      240.36     28.08 o
   9   2   4      220.67      192.51     33.00 o
  10   2   4       19.58       78.58     28.82 o
  11   2   4      223.16      241.20     32.24 o
  12   2   4       65.04       63.22     39.04 o
 -14   3   4      400.19      382.74     51.13 o
 -13   3   4     1107.75     1057.24     63.50 o
 -12   3   4      132.60      133.92     29.41 o
 -11   3   4     1334.17     1390.49     42.06 o
 -10   3   4     1544.93     1610.62     32.07 o
  -9   3   4     2602.78     2644.44     38.62 o
  -8   3   4     7475.43     7527.01     56.85 o
  -7   3   4     5312.41     5273.76     98.55 o
  -6   3   4     2168.56     2066.30     42.27 o
  -5   3   4     1436.03     1475.99     78.76 o
  -4   3   4      684.44      742.66     37.31 o
  -3   3   4     2257.02     2402.47     46.01 o
  -2   3   4     1817.99     1730.86     44.27 o
  -1   3   4     9468.25     8447.23     81.95 o
   0   3   4     5182.41     4677.55     81.64 o
   1   3   4     1269.64     1279.80     48.97 o
   2   3   4     3644.68     3661.74     47.25 o
   3   3   4     1057.85     1148.79     35.57 o
   4   3   4     2845.57     2655.21     39.36 o
   5   3   4     1133.70     1122.82     33.31 o
   6   3   4       32.27       51.55     29.51 o
   7   3   4      381.43      396.99     31.40 o
   8   3   4     1406.94     1517.83     44.22 o
   9   3   4      126.83      140.07     33.61 o
  10   3   4       58.11       62.02     30.60 o
  11   3   4        5.17        7.17     37.29 o
 -14   4   4     1426.45     1394.46     66.39 o
 -13   4   4       55.52       83.08     36.00 o
 -12   4   4      492.17      515.84     43.73 o
 -11   4   4     2358.34     2411.67     74.22 o
 -10   4   4      122.80      160.84     38.43 o
  -9   4   4      486.62      446.99     27.99 o
  -8   4   4      786.04      830.50     38.47 o
  -7   4   4     7362.86     7356.89     58.60 o
  -6   4   4     6039.78     5928.37    236.22 o
  -5   4   4        9.98        8.96     35.86 o
  -4   4   4     3534.28     3461.96     75.05 o
  -3   4   4        1.42        5.50     29.52 o
  -2   4   4    18071.83    18217.08    327.93 o
  -1   4   4     6466.72     5966.84     96.92 o
   0   4   4     1589.06     1490.18     61.03 o
   1   4   4     2215.44     2316.51     64.32 o
   2   4   4      661.74      676.63     33.44 o
   3   4   4     6667.71     6637.86     63.16 o
   4   4   4     1444.47     1491.66     36.54 o
   5   4   4      160.63      156.60     25.21 o
   6   4   4       12.12       37.56     29.51 o
   7   4   4       35.49       33.23     30.62 o
   8   4   4     1422.85     1441.59     43.14 o
   9   4   4      107.05      147.94     30.10 o
  10   4   4      680.55      706.39     33.55 o
  11   4   4      383.07      320.14     38.88 o
 -13   5   4        2.93       50.25     31.78 o
 -12   5   4      677.06      669.38     37.35 o
 -11   5   4      526.71      574.16     42.57 o
 -10   5   4      162.64      224.96     32.34 o
  -9   5   4     1695.46     1677.90     33.22 o
  -8   5   4     1762.72     1802.50     41.01 o
  -7   5   4     6653.11     6728.12    171.53 o
  -6   5   4     1021.06      974.12     37.52 o
  -5   5   4     1803.80     1798.64     42.86 o
  -4   5   4     3629.43     3621.84     53.07 o
  -3   5   4      921.00      912.06     42.27 o
  -2   5   4       75.93       57.55     33.11 o
  -1   5   4     5152.78     5688.85    187.13 o
   0   5   4        2.23       57.73     33.81 o
   1   5   4      553.00      604.49     38.76 o
   2   5   4     3335.23     3052.59     57.73 o
   3   5   4     1566.19     1634.15     46.54 o
   4   5   4      322.92      343.61     30.62 o
   5   5   4        2.50       20.99     28.87 o
   6   5   4      440.63      443.48     32.14 o
   7   5   4      389.14      384.26     28.32 o
   8   5   4        0.33       31.50     28.42 o
   9   5   4     2683.47     2700.21     78.28 o
  10   5   4     3050.31     3003.94     81.33 o
  11   5   4        0.82        5.76     39.36 o
 -13   6   4      229.69      225.12     38.12 o
 -12   6   4      589.99      599.41     38.56 o
 -11   6   4     1294.48     1324.25     65.56 o
 -10   6   4     5509.60     5667.31     54.78 o
  -9   6   4      108.00      115.23     26.00 o
  -8   6   4        3.09       16.28     28.28 o
  -7   6   4      490.51      493.05     44.12 o
  -6   6   4      612.31      630.08     32.62 o
  -5   6   4     8798.67     8713.77    213.18 o
  -4   6   4       29.28       40.82     34.99 o
  -3   6   4      618.77      624.88     42.06 o
  -2   6   4     3050.04     2998.59    112.16 o
  -1   6   4     6915.17     6653.46     76.69 o
   0   6   4      313.83      295.23     38.76 o
   1   6   4      264.45      218.54     36.29 o
   2   6   4      131.72      112.98     35.46 o
   3   6   4        1.21        4.98     28.14 o
   4   6   4        7.03       44.94     32.01 o
   5   6   4      895.31      889.01     35.47 o
   6   6   4      512.37      460.61     33.24 o
   7   6   4     1247.29     1297.27     40.05 o
   8   6   4     1055.95     1111.82     33.67 o
   9   6   4     2818.04     2816.29     40.32 o
  10   6   4      452.52      443.49     40.58 o
 -13   7   4       63.71       95.26     48.66 o
 -12   7   4      751.95      737.04     77.11 o
 -11   7   4     2567.94     2461.32     43.79 o
 -10   7   4      791.65      943.69     42.56 o
  -9   7   4       10.88      -10.64     29.11 o
  -8   7   4     1171.15     1185.60     32.89 o
  -7   7   4     4437.55     4440.08    143.49 o
  -6   7   4     4850.72     4999.07     73.81 o
  -5   7   4      153.90      172.35     35.86 o
  -4   7   4      255.91      292.74     37.03 o
  -3   7   4     6193.95     6322.01    221.84 o
  -2   7   4     4399.01     4562.30     79.99 o
  -1   7   4     2182.57     2046.01     62.68 o
   0   7   4      232.66      244.10     53.60 o
   1   7   4       76.91      125.35     47.83 o
   2   7   4      449.02      517.07     51.95 o
   3   7   4     1149.74     1144.04     42.95 o
   4   7   4      522.67      568.71     36.58 o
   5   7   4     1839.82     1875.30     36.74 o
   6   7   4     3333.70     3369.40     51.37 o
   7   7   4      603.75      614.47     36.29 o
   8   7   4     1047.11     1069.91     39.30 o
   9   7   4      364.20      357.04     38.39 o
 -12   8   4      537.87      583.07     46.36 o
 -11   8   4       35.45       49.42     34.63 o
 -10   8   4      994.14     1007.44     42.20 o
  -9   8   4        1.38        5.43     27.00 o
  -8   8   4     1147.83     1107.55     36.83 o
  -7   8   4      168.30      186.80     39.07 o
  -6   8   4     1410.92     1383.25    103.08 o
  -5   8   4       36.32       51.11     37.03 o
  -4   8   4      590.78      596.18     42.73 o
  -3   8   4      691.66      661.17     41.11 o
  -2   8   4     2831.55     2738.39     92.36 o
  -1   8   4      766.88      790.86     56.90 o
   0   8   4     1353.74     1224.64     44.53 o
   1   8   4      101.99      104.73     35.46 o
   2   8   4     3406.96     3516.41     66.80 o
   3   8   4       32.27       26.31     43.61 o
   4   8   4     1450.69     1442.27     43.34 o
   5   8   4     6215.74     6212.45     96.49 o
   6   8   4     3724.27     3634.85     43.93 o
   7   8   4       10.59       46.78     45.24 o
   8   8   4       15.76       25.96     36.46 o
   9   8   4        0.56      -22.82     39.04 o
 -12   9   4      708.28      626.30     36.15 o
 -11   9   4     2057.88     1918.49     95.25 o
 -10   9   4      238.54      269.49     37.08 o
  -9   9   4      194.18      198.50     31.48 o
  -8   9   4       25.38        4.40     39.36 o
  -7   9   4     1233.78     1178.44     46.59 o
  -6   9   4     2954.11     3070.85     56.08 o
  -5   9   4     1444.67     1549.29     72.57 o
  -4   9   4     4146.11     4377.33    195.45 o
  -3   9   4      185.51      175.73     42.14 o
  -2   9   4      431.61      412.35     51.02 o
  -1   9   4     4333.21     4218.20     72.57 o
   0   9   4      650.68      576.45     42.06 o
   1   9   4     1513.59     1622.13     61.85 o
   2   9   4     3452.08     3349.00     69.27 o
   3   9   4      203.58      131.95     37.93 o
   4   9   4     1625.04     1582.56     49.98 o
   5   9   4     1338.83     1431.96     55.86 o
   6   9   4      146.85      152.81     32.89 o
   7   9   4      193.87      180.04     36.61 o
   8   9   4       48.72       43.97     38.24 o
 -11  10   4      337.89      328.20     34.40 o
 -10  10   4        4.68       -8.40     38.83 o
  -9  10   4      326.56      321.23     44.02 o
  -8  10   4        1.34       -2.75     41.69 o
  -7  10   4      264.08      306.21     34.25 o
  -6  10   4      105.39      137.27     39.94 o
  -5  10   4     5126.47     5105.71    221.84 o
  -4  10   4     4122.92     4121.93     71.75 o
  -3  10   4       44.74       59.35     47.52 o
  -2  10   4      701.56      697.91     57.84 o
  -1  10   4     1455.37     1542.96     61.03 o
   0  10   4      708.67      690.25     42.06 o
   1  10   4     4805.04     5138.54     77.52 o
   2  10   4     1769.14     1787.89     49.48 o
   3  10   4      625.46      578.10     60.20 o
   4  10   4       77.65       34.64     58.55 o
   5  10   4      122.47      149.84     38.22 o
   6  10   4        1.26       28.17     43.80 o
   7  10   4       42.15       47.07     43.20 o
 -10  11   4      142.10      154.40     35.94 o
  -9  11   4      780.80      731.37     52.78 o
  -8  11   4      538.14      518.41     45.19 o
  -7  11   4      745.42      747.58     43.73 o
  -6  11   4      660.65      644.83     43.73 o
  -5  11   4     3239.90     3299.65    124.53 o
  -4  11   4     1791.02     1804.33     55.03 o
  -3  11   4       74.34       78.76     49.57 o
  -2  11   4      760.05      809.52     72.02 o
  -1  11   4      204.26      273.79     56.90 o
   0  11   4      585.68      563.25     59.38 o
   1  11   4      570.48      550.06     42.88 o
   2  11   4      223.64      228.43     58.55 o
   3  11   4        3.94       64.32     42.06 o
   4  11   4      419.57      483.26     61.85 o
   5  11   4       23.61       40.41     43.71 o
   6  11   4       11.07      -13.20     53.33 o
 -10  12   4      102.16       88.90     36.00 o
  -9  12   4      341.91      331.89     51.54 o
  -8  12   4     1645.31     1604.68     51.89 o
  -7  12   4       73.17       72.57     43.15 o
  -6  12   4      622.41      635.38     45.77 o
  -5  12   4      331.98      342.64     43.44 o
  -4  12   4      211.85      229.05     43.42 o
  -3  12   4      799.81      866.56     58.00 o
  -2  12   4        5.86       -1.70     38.11 o
  -1  12   4        3.90      -19.79     41.23 o
   0  12   4        9.32       10.72     59.38 o
   1  12   4       63.24      163.29     60.20 o
   2  12   4      121.94       78.34     61.03 o
   3  12   4       14.25      -16.49     44.53 o
   4  12   4       19.95       27.21     63.50 o
   5  12   4       36.93       35.46     47.83 o
  -8  13   4      525.81      492.08     50.15 o
  -7  13   4      260.22      301.96     47.22 o
  -6  13   4      123.02      145.55     46.07 o
  -5  13   4       36.18       38.65     44.89 o
  -4  13   4      614.46      633.19     58.02 o
  -3  13   4       70.44       60.18     57.89 o
  -2  13   4      241.18      224.31     62.68 o
  -1  13   4      490.03      482.43     46.18 o
   0  13   4      353.29      331.52     47.01 o
   1  13   4      488.76      467.59     65.15 o
   2  13   4      555.88      449.45     66.80 o
   3  13   4      527.29      517.89     67.62 o
  -6  14   4      221.33      175.00     54.28 o
  -5  14   4      344.95      298.47     50.15 o
  -4  14   4        2.69       41.66     66.77 o
  -3  14   4      115.30       71.92     40.67 o
  -2  14   4      437.49      422.23     68.45 o
  -1  14   4      195.88      227.61     66.80 o
   0  14   4      360.24      399.14     67.62 o
   1  14   4       94.90       43.71     48.66 o
   0 -17   5       77.17      112.07     48.69 o
   1 -17   5      389.62      373.26     42.51 o
   2 -17   5       67.40       83.29     66.80 o
  -3 -16   5        3.73       23.51     47.81 o
  -2 -16   5     1563.65     1458.79     54.22 o
  -1 -16   5      267.30      275.45     38.89 o
   0 -16   5      852.08      780.67     49.56 o
   1 -16   5      909.59      853.83     49.56 o
   2 -16   5      760.58      700.35     48.67 o
   3 -16   5        9.10       42.21     45.77 o
   4 -16   5       14.80       21.18     38.76 o
   5 -16   5        5.03       -7.80     47.52 o
   6 -16   5       82.86      125.72     48.69 o
  -5 -15   5     1679.37     1641.44     54.81 o
  -4 -15   5      573.74      599.46     48.69 o
  -3 -15   5      437.49      464.04     46.94 o
  -2 -15   5      121.58      144.32     44.32 o
  -1 -15   5      436.28      435.68     44.02 o
   0 -15   5     1434.18     1464.36     56.90 o
   1 -15   5     3241.06     3084.86    104.32 o
   2 -15   5     1064.01     1121.13     81.23 o
   3 -15   5     3373.07     3354.71     82.47 o
   4 -15   5      457.75      542.65     45.19 o
   5 -15   5        1.26       29.21     36.91 o
   6 -15   5      549.62      543.80     39.93 o
   7 -15   5      600.47      573.36     65.97 o
  -7 -14   5       86.40       52.92     49.27 o
  -6 -14   5      873.98      892.30     43.36 o
  -5 -14   5     1024.95     1072.14     94.01 o
  -4 -14   5        1.63       14.84     44.32 o
  -3 -14   5      184.78      178.13     31.47 o
  -2 -14   5        4.12        4.62     41.69 o
  -1 -14   5       20.76       62.20     41.39 o
   0 -14   5      354.09      392.99     41.99 o
   1 -14   5      326.36      331.33     35.37 o
   2 -14   5     1357.85     1402.69     86.59 o
   3 -14   5      822.45      768.87     37.18 o
   4 -14   5      310.87      309.13     31.16 o
   5 -14   5      256.92      319.45     42.57 o
   6 -14   5      189.38      209.47     35.69 o
   7 -14   5      717.01      729.64     34.69 o
   8 -14   5       31.86        9.51     38.28 o
  -8 -13   5      110.63      126.33     39.36 o
  -7 -13   5        2.84        8.66     46.07 o
  -6 -13   5       44.63       63.42     44.02 o
  -5 -13   5       22.40       16.45     42.86 o
  -4 -13   5      176.92      184.74     42.27 o
  -3 -13   5       76.01      124.31     34.06 o
  -2 -13   5     1348.73     1467.56     46.36 o
  -1 -13   5      448.05      457.94     41.40 o
   0 -13   5      242.58      266.37     56.08 o
   1 -13   5        7.34       26.89     32.62 o
   2 -13   5        4.85       11.96     27.41 o
   3 -13   5     1551.26     1599.58     87.83 o
   4 -13   5      162.42      157.14     40.82 o
   5 -13   5      194.54      221.42     34.42 o
   6 -13   5       16.60        7.81     30.03 o
   7 -13   5      824.87      829.91     45.77 o
   8 -13   5     1372.09     1275.56     51.13 o
   9 -13   5       45.15       60.13     37.99 o
  -9 -12   5      249.42      269.04     35.30 o
  -8 -12   5      725.67      676.46     48.11 o
  -7 -12   5      144.49      139.37     43.73 o
  -6 -12   5      569.50      596.54     44.61 o
  -5 -12   5       15.60       45.33     41.11 o
  -4 -12   5      358.01      340.74     34.60 o
  -3 -12   5     1895.07     1970.93     46.36 o
  -2 -12   5     1957.64     2033.07     40.80 o
  -1 -12   5     1339.11     1372.35     68.86 o
   0 -12   5       10.32       60.58     38.47 o
   1 -12   5      736.52      797.31     35.26 o
   2 -12   5     3863.48     3848.12    124.11 o
   3 -12   5      489.85      501.78     33.47 o
   4 -12   5      181.85      214.44     31.57 o
   5 -12   5       87.42      128.89     38.47 o
   6 -12   5     1370.95     1403.67     53.19 o
   7 -12   5     3004.47     3085.19     50.15 o
   8 -12   5      444.38      381.79     32.36 o
   9 -12   5      235.44      209.68     41.23 o
  10 -12   5        0.66        9.15     32.90 o
 -10 -11   5       20.48       34.12     40.10 o
  -9 -11   5      243.92      240.83     33.28 o
  -8 -11   5      405.21      420.90     44.94 o
  -7 -11   5      426.12      424.91     43.14 o
  -6 -11   5        0.97        6.65     32.18 o
  -5 -11   5      139.63      162.77     39.94 o
  -4 -11   5      754.49      738.29     35.20 o
  -3 -11   5      400.31      453.14     38.77 o
  -2 -11   5       34.93       75.27     30.97 o
  -1 -11   5      126.02      121.97     36.44 o
   0 -11   5        0.72        5.94     29.75 o
   1 -11   5     3164.60     3283.72     43.32 o
   2 -11   5     1512.75     1521.48     42.86 o
   3 -11   5     1406.10     1439.66     41.99 o
   4 -11   5      404.06      414.64     58.14 o
   5 -11   5       16.16        0.51     30.66 o
   6 -11   5     1793.16     1851.20    138.13 o
   7 -11   5      989.68     1015.26     62.26 o
   8 -11   5     1596.79     1542.66     85.77 o
   9 -11   5      765.12      749.44     33.19 o
  10 -11   5       16.26       33.63     28.76 o
  11 -11   5      106.41      104.65     34.12 o
 -10 -10   5       73.57      108.39     29.61 o
  -9 -10   5      115.37      134.97     35.71 o
  -8 -10   5       54.20       61.03     60.20 o
  -7 -10   5      300.33      311.54     41.11 o
  -6 -10   5      667.18      732.60     35.03 o
  -5 -10   5        6.66        6.13     38.19 o
  -4 -10   5      107.13      150.85     30.97 o
  -3 -10   5     4316.49     4316.31     52.48 o
  -2 -10   5      757.56      786.64     49.48 o
  -1 -10   5     1888.11     1900.05     61.03 o
   0 -10   5     1796.18     1776.74     42.57 o
   1 -10   5     3386.45     3516.33     47.52 o
   2 -10   5      313.76      313.74     32.01 o
   3 -10   5      867.07      878.14     33.28 o
   4 -10   5     1034.34     1038.11     34.87 o
   5 -10   5     1236.01     1239.98     35.07 o
   6 -10   5      193.31      199.35     37.61 o
   7 -10   5     1066.96     1116.17     60.61 o
   8 -10   5     4677.96     4621.90    103.50 o
   9 -10   5      865.07      840.08     41.66 o
  10 -10   5      408.57      446.68     36.82 o
  11 -10   5      310.31      300.34     30.11 o
 -11  -9   5      364.97      396.57     29.20 o
 -10  -9   5      312.55      367.94     37.29 o
  -9  -9   5     2479.63     2504.12     40.30 o
  -8  -9   5      242.71      302.27     33.99 o
  -7  -9   5     1319.52     1347.36     37.24 o
  -6  -9   5      284.22      277.78     38.17 o
  -5  -9   5        2.13        8.98     29.59 o
  -4  -9   5     3444.98     3579.18     79.17 o
  -3  -9   5    10803.69    10960.42    198.33 o
  -2  -9   5     9298.92     9697.84     65.31 o
  -1  -9   5        4.23      100.61     51.13 o
   0  -9   5     1625.17     1670.06     40.81 o
   1  -9   5      551.87      587.21     44.12 o
   2  -9   5      121.00      136.66     35.56 o
   3  -9   5     2095.03     2076.43     34.11 o
   4  -9   5     1553.89     1579.48     41.69 o
   5  -9   5     3845.20     3982.61     50.31 o
   6  -9   5        2.92       -4.90     36.70 o
   7  -9   5     1869.41     1972.82     95.25 o
   8  -9   5       76.92       83.29     32.85 o
   9  -9   5      296.48      286.77     26.59 o
  10  -9   5     1573.59     1540.28     47.09 o
  11  -9   5      691.27      715.34     39.54 o
 -11  -8   5      185.76      159.56     29.32 o
 -10  -8   5      783.40      774.68     44.63 o
  -9  -8   5      660.83      667.48     28.41 o
  -8  -8   5       28.86       21.44     38.49 o
  -7  -8   5     1148.33     1188.52     41.69 o
  -6  -8   5     6880.68     6627.12     50.15 o
  -5  -8   5        3.62       55.38     35.86 o
  -4  -8   5     2860.22     2896.60     72.98 o
  -3  -8   5     9592.42     9618.93     61.68 o
  -2  -8   5     1515.96     1659.08     41.97 o
  -1  -8   5      430.29      489.38     37.31 o
   0  -8   5     1841.66     2073.28     43.72 o
   1  -8   5     2957.87     3044.04     42.36 o
   2  -8   5       28.70       32.27     28.82 o
   3  -8   5    11609.60    11752.12    203.69 o
   4  -8   5    15173.21    15129.86    244.10 o
   5  -8   5     8744.53     8671.46     99.37 o
   6  -8   5      216.14      259.88     63.91 o
   7  -8   5       14.26        0.12     37.03 o
   8  -8   5     1371.29     1386.02     28.96 o
   9  -8   5     4167.20     4385.60     62.00 o
  10  -8   5     1122.88     1183.22     32.39 o
  11  -8   5      197.21      189.61     35.38 o
  12  -8   5     1076.55      984.81     40.91 o
 -12  -7   5     2050.54     1962.54     66.71 o
 -11  -7   5      382.25      388.44     32.36 o
 -10  -7   5      474.12      488.78     30.99 o
  -9  -7   5      233.19      265.79     25.13 o
  -8  -7   5     5053.96     5052.23     48.84 o
  -7  -7   5     5981.92     6057.33     48.39 o
  -6  -7   5     6761.78     6827.03    110.51 o
  -5  -7   5      836.69      852.55     43.30 o
  -4  -7   5     1287.87     1274.15     34.66 o
  -3  -7   5     1064.70     1024.04     40.22 o
  -2  -7   5     1465.55     1473.19     36.26 o
  -1  -7   5        2.79        8.25     35.57 o
   0  -7   5    15146.41    15850.79    254.82 o
   1  -7   5    14513.13    15313.35    129.89 o
   2  -7   5     1877.45     2137.76     39.19 o
   3  -7   5     6811.05     6638.15     51.90 o
   4  -7   5     8120.54     7916.08    152.15 o
   5  -7   5      369.84      384.41     36.44 o
   6  -7   5        2.91       25.71     35.28 o
   7  -7   5      164.41      172.71     24.14 o
   8  -7   5      944.02     1003.75     33.31 o
   9  -7   5       57.37       44.15     24.83 o
  10  -7   5      305.71      308.01     29.50 o
  11  -7   5      112.14      167.37     31.31 o
  12  -7   5       69.66      124.21     39.38 o
 -12  -6   5      963.74      910.02     44.41 o
 -11  -6   5        0.82        2.04     26.52 o
 -10  -6   5     1350.16     1442.71     53.18 o
  -9  -6   5      130.43       92.34     37.32 o
  -8  -6   5     3830.58     3906.41     35.96 o
  -7  -6   5     6003.86     5890.16    216.48 o
  -6  -6   5     7182.08     7424.98     58.31 o
  -5  -6   5      550.42      561.33     31.67 o
  -4  -6   5     3639.49     3880.26    110.51 o
  -3  -6   5     1923.94     1986.22     35.28 o
  -2  -6   5      751.13      721.09     29.99 o
  -1  -6   5     5498.15     5370.82     85.77 o
   0  -6   5    22533.84    22078.04     92.67 o
   1  -6   5    14602.98    14719.46    249.88 o
   2  -6   5      658.77      718.77     30.61 o
   3  -6   5       13.52        8.66     25.66 o
   4  -6   5     6327.72     6385.52    138.13 o
   5  -6   5     1503.88     1451.02     35.86 o
   6  -6   5     1455.78     1424.91     48.04 o
   7  -6   5       12.33        6.69     25.61 o
   8  -6   5      603.44      573.61     26.18 o
   9  -6   5     1762.64     1813.70     41.07 o
  10  -6   5      520.08      527.86     30.54 o
  11  -6   5      294.08      287.14     35.38 o
  12  -6   5      361.11      341.77     33.71 o
 -13  -5   5      710.60      694.72     59.98 o
 -12  -5   5      348.54      337.55     37.13 o
 -11  -5   5      730.57      780.18     35.85 o
 -10  -5   5     1847.20     1904.56     48.70 o
  -9  -5   5      112.33      138.51     32.26 o
  -8  -5   5      173.27      174.15     23.13 o
  -7  -5   5     1862.42     1795.29     40.41 o
  -6  -5   5     6585.98     6229.89    125.35 o
  -5  -5   5      403.87      341.98     30.47 o
  -4  -5   5      345.82      375.72     31.90 o
  -3  -5   5     1560.38     1643.57     64.32 o
  -2  -5   5       20.50      -31.43     36.72 o
  -1  -5   5     7770.87     7629.72     63.85 o
   0  -5   5     7426.68     7500.40     63.27 o
   1  -5   5     1995.82     2027.22     45.77 o
   2  -5   5     1782.26     1773.81     44.61 o
   3  -5   5    21309.91    21619.88     86.52 o
   4  -5   5     6788.98     6631.07    207.41 o
   5  -5   5     1580.79     1688.73     30.94 o
   6  -5   5        2.55       22.23     22.65 o
   7  -5   5      262.03      282.57     23.50 o
   8  -5   5     1073.26     1083.81     52.24 o
   9  -5   5        0.52       -5.49     31.26 o
  10  -5   5     1904.48     1908.90     37.92 o
  11  -5   5     1390.35     1466.98     32.24 o
  12  -5   5      332.62      301.23     33.94 o
 -13  -4   5      341.83      310.53     30.32 o
 -12  -4   5       54.19       62.11     35.54 o
 -11  -4   5      675.72      681.39     28.08 o
 -10  -4   5     1697.07     1762.75     32.77 o
  -9  -4   5     2453.51     2485.19     83.09 o
  -8  -4   5       64.26       63.48     25.61 o
  -7  -4   5     2586.29     2562.99     44.02 o
  -6  -4   5     3053.78     2968.82     44.61 o
  -5  -4   5     3483.77     3730.09     43.91 o
  -4  -4   5     5989.63     5730.27     87.42 o
  -3  -4   5     2253.05     2408.57     39.06 o
  -2  -4   5     1972.55     1939.61     47.83 o
  -1  -4   5     2207.93     2338.98     50.72 o
   0  -4   5     7820.18     8075.84     68.04 o
   1  -4   5     4431.47     4591.37     57.15 o
   2  -4   5     2899.38     2708.63     43.97 o
   3  -4   5      858.64      827.07     31.49 o
   4  -4   5      138.20      156.20     29.82 o
   5  -4   5      238.79      258.05     21.10 o
   6  -4   5     1636.73     1673.27     28.21 o
   7  -4   5       23.91       43.08     29.02 o
   8  -4   5      737.90      729.47     27.80 o
   9  -4   5      352.28      363.22     31.40 o
  10  -4   5     5219.33     5295.73     45.69 o
  11  -4   5     1093.07     1066.31     48.59 o
  12  -4   5       24.86       48.12     32.51 o
 -13  -3   5      462.20      436.36     35.21 o
 -12  -3   5       14.04       44.39     30.52 o
 -11  -3   5      103.93      105.58     28.51 o
 -10  -3   5     4576.56     4637.72     43.40 o
  -9  -3   5     3480.43     3555.30     51.35 o
  -8  -3   5        6.08       -4.99     22.36 o
  -7  -3   5        2.13       42.71     27.93 o
  -6  -3   5      240.90      216.57     29.28 o
  -5  -3   5     5704.48     5321.54     46.94 o
  -4  -3   5     1133.85     1292.60     42.56 o
  -3  -3   5      305.96      317.11     34.16 o
  -2  -3   5      867.83      783.86     38.43 o
  -1  -3   5    11367.11    10743.92     73.76 o
   0  -3   5    11688.14    10798.37    119.99 o
   1  -3   5     2190.93     2219.62     51.31 o
   2  -3   5      808.34      935.13     42.27 o
   3  -3   5       17.78       36.80     26.70 o
   4  -3   5      107.88      125.42     25.89 o
   5  -3   5      443.88      459.22     26.39 o
   6  -3   5     4748.38     4924.80     37.30 o
   7  -3   5     6105.02     5973.39     61.68 o
   8  -3   5     1031.28     1046.66     37.75 o
   9  -3   5     3527.70     3484.57     34.90 o
  10  -3   5     4077.34     3979.23    126.78 o
  11  -3   5       20.57      114.35     34.91 o
  12  -3   5      189.69      222.56     29.47 o
 -14  -2   5      242.80      252.81     39.99 o
 -13  -2   5      289.76      280.69     36.49 o
 -12  -2   5      153.64      177.94     34.58 o
 -11  -2   5     1214.20     1195.03     46.05 o
 -10  -2   5      393.37      379.71     31.68 o
  -9  -2   5      125.61      134.86     25.61 o
  -8  -2   5     1233.89     1207.06     33.28 o
  -7  -2   5     2951.27     2914.29     38.36 o
  -6  -2   5    10708.48    10118.56     58.60 o
  -5  -2   5     1670.23     1788.33     44.32 o
  -4  -2   5       57.56       44.12     38.49 o
  -3  -2   5        0.87        5.20     32.95 o
  -2  -2   5    21019.73    19840.54    211.12 o
  -1  -2   5    18916.66    17707.38    144.32 o
   0  -2   5     9668.56     8933.16     73.18 o
   1  -2   5      108.32      265.39     44.02 o
   2  -2   5    14801.11    15410.73    182.92 o
   3  -2   5    12467.41    13050.33     62.82 o
   4  -2   5     2266.53     2221.32     31.32 o
   5  -2   5      386.78      444.74     43.01 o
   6  -2   5    13950.60    14057.72     58.88 o
   7  -2   5     6403.93     6482.42     63.68 o
   8  -2   5     1422.18     1378.24     28.04 o
   9  -2   5     2139.23     2237.17     33.48 o
  10  -2   5      402.18      451.50     34.27 o
  11  -2   5      233.05      260.26     28.26 o
  12  -2   5       23.62       49.84     32.01 o
 -14  -1   5       20.07       22.68     33.82 o
 -13  -1   5      203.51      173.02     29.47 o
 -12  -1   5      479.10      477.59     28.67 o
 -11  -1   5        3.16       24.29     27.70 o
 -10  -1   5      740.12      800.65     32.77 o
  -9  -1   5      147.12      156.14     25.80 o
  -8  -1   5     1686.27     1681.37     49.79 o
  -7  -1   5     8814.73     8791.87    138.58 o
  -6  -1   5      397.26      454.35     32.48 o
  -5  -1   5     5986.41     5713.44    118.34 o
  -4  -1   5     3148.74     2866.78     40.82 o
  -3  -1   5     3369.74     3196.61     67.21 o
  -2  -1   5     1092.22     1166.87     50.44 o
  -1  -1   5     1449.41     1301.81     45.57 o
   0  -1   5     4801.84     4409.86     51.11 o
   1  -1   5    11615.15    11572.75    189.16 o
   2  -1   5     6269.02     6368.94     85.72 o
   3  -1   5    12609.11    12543.66     67.73 o
   4  -1   5     6854.83     6934.82     43.68 o
   5  -1   5     6591.33     6585.63     51.42 o
   6  -1   5    12117.38    12102.48     78.08 o
   7  -1   5       42.81       61.11     26.16 o
   8  -1   5      202.58      196.97     31.07 o
   9  -1   5      232.56      233.19     29.50 o
  10  -1   5      382.10      351.76     29.50 o
  11  -1   5      132.32      142.55     30.92 o
  12  -1   5        1.98      -10.54     44.56 o
 -14   0   5      149.44      181.45     39.82 o
 -13   0   5      101.57      125.48     66.80 o
 -12   0   5       94.77       89.92     33.39 o
 -11   0   5     3942.72     4040.03     89.79 o
 -10   0   5     4691.92     4499.90    170.16 o
  -9   0   5      957.62      996.71     32.67 o
  -8   0   5      349.97      310.32     27.15 o
  -7   0   5        3.67       37.47     30.64 o
  -6   0   5     5090.76     4942.61    108.96 o
  -5   0   5     7209.69     6960.25     68.03 o
  -4   0   5    36968.70    34517.79    334.41 o
  -3   0   5    20858.35    18651.98    177.30 o
  -2   0   5      481.84      451.06     37.71 o
  -1   0   5     9383.13     9353.30     73.51 o
   0   0   5     4950.46     4763.84     47.44 o
   1   0   5      378.80      312.12     24.29 o
   2   0   5    12474.74    12010.00    104.27 o
   3   0   5    37358.77    37594.09    409.55 o
   4   0   5      165.10      199.57     23.18 o
   5   0   5     1240.91     1191.59     28.13 o
   6   0   5      152.57      163.09     22.97 o
   7   0   5      725.61      769.97     23.23 o
   8   0   5      173.17      162.30     24.53 o
   9   0   5      175.28      196.03     28.02 o
  10   0   5        1.77       23.98     29.89 o
  11   0   5       86.78       71.91     44.61 o
  12   0   5      464.65      491.53     48.08 o
 -14   1   5       52.67       76.48     37.35 o
 -13   1   5        7.94       36.29     42.57 o
 -12   1   5     2134.62     2219.40     98.14 o
 -11   1   5     3158.09     3212.51     47.82 o
 -10   1   5     2907.99     2939.68     63.50 o
  -9   1   5       20.85       32.34     29.43 o
  -8   1   5       39.08       51.91     28.53 o
  -7   1   5       86.32       76.28     35.57 o
  -6   1   5     1506.40     1483.78     41.11 o
  -5   1   5    21876.05    21863.60    174.83 o
  -4   1   5    34775.13    32239.21    532.33 o
  -3   1   5    27998.85    25646.44    392.08 o
  -2   1   5       83.68      134.09     31.06 o
  -1   1   5    16191.52    15845.95     97.49 o
   0   1   5      654.76      663.45     26.50 o
   1   1   5    13053.78    12975.14     89.79 o
   2   1   5    14819.54    15058.58    124.39 o
   3   1   5    19311.43    20301.01    178.55 o
   4   1   5     2387.23     2543.85     32.95 o
   5   1   5    10852.90    11163.75    118.56 o
   6   1   5      751.66      793.08     26.95 o
   7   1   5        0.63      -11.98     20.48 o
   8   1   5     1363.07     1355.16     26.16 o
   9   1   5     1018.89     1043.62     25.87 o
  10   1   5      690.58      700.94     31.98 o
  11   1   5        3.72        3.86     35.54 o
  12   1   5      334.91      329.60     40.10 o
 -14   2   5     1543.28     1437.48    131.95 o
 -13   2   5        0.64       13.65     34.78 o
 -12   2   5       46.61       73.57     40.82 o
 -11   2   5       84.25      111.70     28.86 o
 -10   2   5      218.88      275.54     37.31 o
  -9   2   5        0.77       -3.06     28.38 o
  -8   2   5     2834.41     2924.30     80.41 o
  -7   2   5    15873.72    15377.29     71.03 o
  -6   2   5     3909.94     3833.73     42.27 o
  -5   2   5     6667.73     6574.23    197.92 o
  -4   2   5    16719.43    16076.22    179.37 o
  -3   2   5        0.39       32.89     32.93 o
  -2   2   5     6344.20     6045.41     52.43 o
  -1   2   5     3281.57     3283.86     44.81 o
   0   2   5       14.72       31.08     25.35 o
   1   2   5      365.63      333.31     29.95 o
   2   2   5     3935.11     4016.36     36.89 o
   3   2   5     1776.55     1771.50     27.88 o
   4   2   5    10007.58     9939.27     77.22 o
   5   2   5     3671.89     3629.03     42.49 o
   6   2   5       12.60       33.55     22.66 o
   7   2   5     2171.09     2180.33     36.07 o
   8   2   5     1292.45     1314.31     35.23 o
   9   2   5      671.25      679.47     39.06 o
  10   2   5       90.85       76.01     27.29 o
  11   2   5       48.21       80.16     42.33 o
 -14   3   5     1101.94     1107.13     52.37 o
 -13   3   5     1240.41     1110.65     40.41 o
 -12   3   5      451.02      491.31     35.80 o
 -11   3   5      191.02      188.42     37.11 o
 -10   3   5      190.30      256.97     34.64 o
  -9   3   5      149.39      171.19     29.75 o
  -8   3   5     9148.87     8760.92    263.07 o
  -7   3   5    10461.20    10204.55    150.92 o
  -6   3   5       22.61       21.03     35.57 o
  -5   3   5     1839.41     1846.40     54.43 o
  -4   3   5      436.03      403.12     33.72 o
  -3   3   5      689.13      566.87     35.17 o
  -2   3   5        0.15       13.65     32.01 o
  -1   3   5       59.92       90.44     34.15 o
   0   3   5       10.94       12.37     50.31 o
   1   3   5     4802.74     5011.14     46.01 o
   2   3   5     1480.12     1465.70     33.40 o
   3   3   5       31.43       53.16     26.93 o
   4   3   5      259.22      298.05     23.02 o
   5   3   5      446.96      433.20     23.68 o
   6   3   5      294.42      352.11     30.77 o
   7   3   5      113.15      126.79     23.78 o
   8   3   5        0.32      -28.44     28.51 o
   9   3   5     2277.54     2295.15     37.31 o
  10   3   5     1677.45     1621.36     33.50 o
  11   3   5      115.44      152.93     32.42 o
 -14   4   5     1123.56     1027.45     44.49 o
 -13   4   5      673.14      645.00     40.41 o
 -12   4   5      127.26      105.16     30.26 o
 -11   4   5     1038.82     1065.67     74.63 o
 -10   4   5     2207.11     2230.19     49.48 o
  -9   4   5      446.73      499.35     55.25 o
  -8   4   5     2361.67     2386.11     64.32 o
  -7   4   5      638.11      647.71     32.87 o
  -6   4   5     1203.18     1331.11     41.11 o
  -5   4   5      484.95      452.40     30.22 o
  -4   4   5     8408.99     8692.71     65.85 o
  -3   4   5        2.11       41.78     29.52 o
  -2   4   5      102.26      111.23     33.93 o
  -1   4   5     1208.33     1142.70     47.60 o
   0   4   5       21.74       72.57     34.64 o
   1   4   5     1992.83     1794.49     59.38 o
   2   4   5     4258.75     4230.13     54.98 o
   3   4   5     4253.75     4084.45     54.39 o
   4   4   5     7031.55     6913.31     64.71 o
   5   4   5       12.78       29.97     28.88 o
   6   4   5      481.22      529.48     32.00 o
   7   4   5       60.07       27.24     26.91 o
   8   4   5     3945.46     4094.39     83.75 o
   9   4   5     3450.25     3395.88     60.87 o
  10   4   5      242.67      242.42     33.61 o
  11   4   5        6.34       17.81     33.31 o
 -13   5   5       35.11       89.06     46.07 o
 -12   5   5     1251.37     1301.66     64.32 o
 -11   5   5     1312.10     1375.83     61.03 o
 -10   5   5        2.70        9.07     26.82 o
  -9   5   5      452.74      425.97     27.69 o
  -8   5   5       48.27       91.31     30.64 o
  -7   5   5       72.32       90.66     36.44 o
  -6   5   5      357.05      357.03     34.26 o
  -5   5   5     2093.29     2070.79     39.73 o
  -4   5   5      652.86      608.52     31.85 o
  -3   5   5      143.91      168.34     31.86 o
  -2   5   5      639.73      673.77     37.38 o
  -1   5   5      518.98      640.77     54.43 o
   0   5   5       80.82       84.12     49.48 o
   1   5   5     1125.79     1258.45     56.08 o
   2   5   5     5720.48     5534.38     75.87 o
   3   5   5    17714.36    17157.07    244.98 o
   4   5   5      356.52      372.67     31.65 o
   5   5   5     1941.35     1907.53     34.42 o
   6   5   5      494.20      511.50     32.95 o
   7   5   5      392.02      459.17     29.42 o
   8   5   5     2401.65     2423.40     41.79 o
   9   5   5     1095.71     1091.82     46.86 o
  10   5   5       87.81       86.97     39.02 o
 -13   6   5      569.24      562.93     47.82 o
 -12   6   5      349.95      381.35     37.07 o
 -11   6   5       58.22       44.67     34.16 o
 -10   6   5       56.62       63.09     27.41 o
  -9   6   5     3122.49     3113.18     48.11 o
  -8   6   5      213.31      200.90     26.81 o
  -7   6   5      824.26      783.81     35.14 o
  -6   6   5      978.54      971.48     31.33 o
  -5   6   5     1208.63     1223.94     35.46 o
  -4   6   5      614.42      589.63     33.91 o
  -3   6   5     1584.45     1613.86     39.32 o
  -2   6   5     1231.06     1159.76     42.13 o
  -1   6   5     3659.43     3680.52     70.92 o
   0   6   5     5248.39     5078.34     65.15 o
   1   6   5      564.68      635.00     54.43 o
   2   6   5     5030.90     4825.16     70.92 o
   3   6   5      415.78      437.20     34.52 o
   4   6   5     2069.68     2087.03     45.24 o
   5   6   5     3040.90     2967.18     44.71 o
   6   6   5     1475.17     1467.49     37.48 o
   7   6   5      261.81      259.26     30.02 o
   8   6   5      152.03      151.82     35.69 o
   9   6   5      695.78      646.41     39.80 o
  10   6   5      221.27      195.39     35.17 o
 -13   7   5      242.35      232.31     47.82 o
 -12   7   5       31.02       13.04     37.18 o
 -11   7   5       76.50       77.93     42.27 o
 -10   7   5     2484.74     2386.57     61.03 o
  -9   7   5      807.96      805.65     31.78 o
  -8   7   5      965.61      931.41     35.01 o
  -7   7   5     1601.56     1621.02     82.88 o
  -6   7   5       69.32       63.82     31.24 o
  -5   7   5      204.59      210.43     36.68 o
  -4   7   5      762.96      777.31     32.85 o
  -3   7   5     1400.81     1328.70     52.25 o
  -2   7   5     6667.98     6321.94    227.42 o
  -1   7   5    17119.54    15618.48    105.56 o
   0   7   5     1954.78     1966.85     61.03 o
   1   7   5     1319.18     1319.48     57.73 o
   2   7   5      570.31      632.52     39.58 o
   3   7   5      297.78      306.78     51.13 o
   4   7   5      665.94      704.45     37.29 o
   5   7   5     1902.01     1958.21     44.32 o
   6   7   5      576.69      587.48     31.05 o
   7   7   5      637.08      638.27     36.90 o
   8   7   5      410.29      427.89     40.01 o
   9   7   5      296.16      288.33     35.82 o
 -12   8   5      236.91      245.06     38.28 o
 -11   8   5      105.34      119.46     35.69 o
 -10   8   5       12.55        5.13     41.11 o
  -9   8   5      609.32      613.14     41.99 o
  -8   8   5     1673.26     1815.28     41.83 o
  -7   8   5     3166.45     3163.76    179.37 o
  -6   8   5      506.13      495.58     40.52 o
  -5   8   5      987.15     1037.75     53.19 o
  -4   8   5     1058.72     1097.55     37.12 o
  -3   8   5     1134.19     1145.62     39.93 o
  -2   8   5    10609.82    10482.75    470.51 o
  -1   8   5     7133.22     6726.03     74.22 o
   0   8   5       89.50      164.93     52.78 o
   1   8   5      516.80      560.78     54.43 o
   2   8   5       43.24      103.08     37.93 o
   3   8   5        9.09       34.64     54.43 o
   4   8   5       81.08      101.84     36.40 o
   5   8   5      521.28      532.08     41.17 o
   6   8   5     2367.56     2395.37     42.15 o
   7   8   5      135.37      148.24     38.44 o
   8   8   5       82.81      108.70     40.88 o
 -12   9   5      405.98      347.12     35.56 o
 -11   9   5      285.48      254.00     44.89 o
 -10   9   5      389.51      392.12     36.30 o
  -9   9   5      661.79      606.20     33.46 o
  -8   9   5     1262.91     1110.26     45.48 o
  -7   9   5      348.69      356.02     41.40 o
  -6   9   5     3680.77     3913.13    131.95 o
  -5   9   5     5859.48     6130.08    238.74 o
  -4   9   5     1363.26     1376.36     39.66 o
  -3   9   5      194.38      230.82     37.95 o
  -2   9   5     3345.89     3382.81     69.27 o
  -1   9   5       15.76       29.69     52.78 o
   0   9   5       51.12       44.53     37.11 o
   1   9   5      415.79      404.09     42.06 o
   2   9   5      857.23      819.73     58.55 o
   3   9   5      496.98      546.76     43.71 o
   4   9   5       35.37       44.53     56.08 o
   5   9   5     1296.61     1376.35     55.45 o
   6   9   5      249.21      242.03     43.99 o
   7   9   5       41.26       42.90     36.67 o
 -11  10   5     2029.95     1779.06     45.77 o
 -10  10   5      385.47      418.56     46.64 o
  -9  10   5       24.54       25.60     33.05 o
  -8  10   5      212.98      202.51     35.20 o
  -7  10   5      903.69      947.98     45.19 o
  -6  10   5     4486.69     4579.76    129.47 o
  -5  10   5     1765.75     1868.40     50.42 o
  -4  10   5     2315.77     2361.42     45.43 o
  -3  10   5       58.63       68.62     36.39 o
  -2  10   5      129.12      122.05     55.25 o
  -1  10   5      936.09      931.06     58.55 o
   0  10   5      238.74      317.50     56.08 o
   1  10   5     1299.61     1376.38     47.01 o
   2  10   5      869.34      890.65     44.53 o
   3  10   5      149.60      229.26     59.38 o
   4  10   5       12.11        6.60     42.88 o
   5  10   5        0.07       45.36     62.68 o
   6  10   5      323.41      329.87     47.83 o
 -10  11   5        1.95       16.58     41.06 o
  -9  11   5      846.24      846.23     42.72 o
  -8  11   5       23.51       54.37     37.31 o
  -7  11   5       23.31       16.91     42.57 o
  -6  11   5        0.89        1.65     40.82 o
  -5  11   5      202.60      185.54     36.72 o
  -4  11   5      290.41      292.17     39.19 o
  -3  11   5      213.00      233.19     43.00 o
  -2  11   5      443.86      488.21     59.38 o
  -1  11   5      125.84      166.58     41.23 o
   0  11   5       60.93       33.81     40.41 o
   1  11   5      392.11      431.30     43.71 o
   2  11   5      104.26      135.25     61.03 o
   3  11   5        6.14       45.36     59.38 o
   4  11   5      135.45      132.77     45.36 o
   5  11   5     1870.61     1804.38     73.40 o
  -9  12   5      477.62      473.25     43.50 o
  -8  12   5      333.92      312.69     41.76 o
  -7  12   5     1007.20      995.83     42.62 o
  -6  12   5      356.59      411.75     37.42 o
  -5  12   5      160.15      184.40     40.63 o
  -4  12   5        3.85       30.41     40.02 o
  -3  12   5        7.58       -1.77     50.21 o
  -2  12   5      669.86      677.06     45.36 o
  -1  12   5      214.63      249.05     61.03 o
   0  12   5        0.92      -15.67     60.20 o
   1  12   5      300.11      320.80     61.85 o
   2  12   5      334.73      309.25     61.85 o
   3  12   5       16.41       22.27     64.32 o
   4  12   5      794.69      719.94     52.78 o
  -8  13   5      506.54      511.62     42.05 o
  -7  13   5      301.85      274.66     40.45 o
  -6  13   5      168.29      172.16     38.88 o
  -5  13   5       56.53       59.12     42.35 o
  -4  13   5       83.66       87.67     46.02 o
  -3  13   5      110.51       75.05     62.68 o
  -2  13   5      460.50      392.54     48.66 o
  -1  13   5        6.19       84.94     63.50 o
   0  13   5      381.26      349.66     66.80 o
   1  13   5     1615.82     1390.40     56.08 o
   2  13   5      822.32      713.34     51.13 o
  -5  14   5      318.44      323.24     47.21 o
  -4  14   5      743.26      654.75     58.44 o
  -3  14   5      166.61      190.50     65.97 o
  -2  14   5       83.62      143.49     47.83 o
  -1  14   5       42.12       49.48     68.45 o
   0  14   5     1054.33      941.78     55.25 o
   0 -17   6      311.19      344.36     49.27 o
   1 -17   6      132.22      116.67     48.67 o
   2 -17   6      135.48      147.63     48.11 o
  -3 -16   6       24.81       31.90     48.11 o
  -2 -16   6       10.89       10.31     46.65 o
  -1 -16   6      176.78      163.18     37.95 o
   0 -16   6      201.93      212.53     46.36 o
   1 -16   6     1188.58     1053.93     52.78 o
   2 -16   6      341.51      333.08     40.00 o
   3 -16   6        0.62       27.84     37.93 o
   4 -16   6      498.08      485.71     48.66 o
   5 -16   6       84.71      110.51     47.23 o
  -5 -15   6      610.24      577.82     49.83 o
  -4 -15   6      658.34      629.94     72.16 o
  -3 -15   6       13.51       72.17     45.19 o
  -2 -15   6      156.09      218.96     44.02 o
  -1 -15   6       29.37       72.98     43.73 o
   0 -15   6      768.24      791.67     56.90 o
   1 -15   6     1310.46     1311.61     41.01 o
   2 -15   6       36.95       44.94     43.15 o
   3 -15   6       19.68       58.33     34.48 o
   4 -15   6     1451.09     1406.87     48.98 o
   5 -15   6      622.29      616.00     58.96 o
   6 -15   6      256.85      287.00     37.83 o
   7 -15   6        5.72       15.26     33.24 o
  -7 -14   6       25.31       63.50     47.82 o
  -6 -14   6      182.25      144.73     46.65 o
  -5 -14   6       85.27      114.63     44.90 o
  -4 -14   6       54.07       25.85     35.69 o
  -3 -14   6      617.81      637.89     45.19 o
  -2 -14   6        9.98       37.88     34.16 o
  -1 -14   6      369.30      363.30     35.69 o
   0 -14   6      133.49      165.76     58.55 o
   1 -14   6       23.17       40.14     33.71 o
   2 -14   6      119.63      151.93     33.26 o
   3 -14   6     2059.88     2061.60     42.80 o
   4 -14   6     2365.14     2363.89     39.94 o
   5 -14   6     1417.62     1364.95     98.14 o
   6 -14   6      801.90      747.88     34.69 o
   7 -14   6      173.16      170.71     32.36 o
   8 -14   6       98.95      117.54     38.12 o
  -8 -13   6      764.66      674.34     42.94 o
  -7 -13   6        4.83       30.25     30.89 o
  -6 -13   6        5.27       15.35     35.69 o
  -5 -13   6       27.60       33.40     42.57 o
  -4 -13   6      423.41      466.05     42.86 o
  -3 -13   6        0.88      -35.87     40.24 o
  -2 -13   6      474.02      376.12     41.67 o
  -1 -13   6       54.37       92.16     31.88 o
   0 -13   6      689.72      676.29     42.47 o
   1 -13   6     2642.73     2795.99     48.11 o
   2 -13   6      144.24      160.07     33.05 o
   3 -13   6      534.81      590.72     33.39 o
   4 -13   6       39.06       22.38     32.95 o
   5 -13   6      106.40      143.08     40.52 o
   6 -13   6      107.06       72.03     30.03 o
   7 -13   6       19.39       40.87     38.35 o
   8 -13   6     1283.12     1312.71     60.61 o
   9 -13   6      866.46      784.69     48.69 o
  -9 -12   6      579.31      494.84     35.58 o
  -8 -12   6       21.36       25.31     36.46 o
  -7 -12   6        1.91       42.45     35.53 o
  -6 -12   6      201.71      186.28     34.93 o
  -5 -12   6     1460.54     1533.36     97.31 o
  -4 -12   6      501.62      544.98     37.52 o
  -3 -12   6       35.18       58.10     31.12 o
  -2 -12   6      451.87      429.91     45.77 o
  -1 -12   6     1752.89     1833.97     44.90 o
   0 -12   6     5134.19     5205.65    135.66 o
   1 -12   6     4034.95     4167.17    144.32 o
   2 -12   6      865.02      900.06     34.42 o
   3 -12   6     2023.96     1992.36     34.40 o
   4 -12   6        1.03       59.03     48.66 o
   5 -12   6       33.13       35.72     38.77 o
   6 -12   6      325.85      324.15     34.66 o
   7 -12   6     3056.31     2985.05     67.62 o
   8 -12   6     3736.50     3852.59     54.22 o
   9 -12   6      291.61      301.14     29.81 o
  10 -12   6        6.38       19.61     33.50 o
 -10 -11   6       49.58       40.92     34.10 o
  -9 -11   6      132.43      146.64     36.81 o
  -8 -11   6       35.54       72.22     34.93 o
  -7 -11   6       14.92       29.54     34.16 o
  -6 -11   6     2235.21     2404.71     73.81 o
  -5 -11   6     1108.98     1202.57     43.14 o
  -4 -11   6        9.89       -1.54     30.97 o
  -3 -11   6      136.73      113.80     38.19 o
  -2 -11   6       20.37       52.37     36.74 o
  -1 -11   6      690.62      711.76     39.36 o
   0 -11   6     4649.27     4714.16     51.60 o
   1 -11   6     5901.17     5827.10     64.74 o
   2 -11   6     6580.22     6665.97     52.37 o
   3 -11   6       95.65       98.89     26.53 o
   4 -11   6      107.35       99.29     30.89 o
   5 -11   6        5.92       36.14     30.51 o
   6 -11   6     2986.47     3026.46     84.94 o
   7 -11   6     5692.10     5744.06     59.79 o
   8 -11   6     1098.24     1080.13     38.62 o
   9 -11   6        2.97       20.72     31.59 o
  10 -11   6        8.26        6.24     32.51 o
 -10 -10   6      231.62      248.36     32.92 o
  -9 -10   6      972.27     1014.72     47.52 o
  -8 -10   6      195.71      206.99     42.88 o
  -7 -10   6      761.85      870.33     40.82 o
  -6 -10   6      902.53     1012.18     54.84 o
  -5 -10   6      192.77      194.58     37.89 o
  -4 -10   6       52.18       97.89     37.03 o
  -3 -10   6     1586.85     1634.17     42.20 o
  -2 -10   6     1918.01     1998.78     34.97 o
  -1 -10   6     1209.08     1142.17     43.71 o
   0 -10   6      137.76      131.23     40.00 o
   1 -10   6     7739.25     7558.01     61.85 o
   2 -10   6      253.66      262.71     36.36 o
   3 -10   6     2356.02     2435.83     36.14 o
   4 -10   6     4218.24     4214.87     41.69 o
   5 -10   6      322.52      342.38     30.66 o
   6 -10   6     1364.28     1340.13     32.94 o
   7 -10   6      287.11      280.92     33.05 o
   8 -10   6        5.91       16.49     35.87 o
   9 -10   6       12.00       -8.44     29.59 o
  10 -10   6       23.56       25.14     30.69 o
  11 -10   6       11.12       58.79     30.04 o
 -11  -9   6      920.74      842.03     36.62 o
 -10  -9   6      350.38      418.11     37.14 o
  -9  -9   6     2666.04     2582.75     63.79 o
  -8  -9   6       26.48        1.66     37.11 o
  -7  -9   6     1124.89     1062.18     46.18 o
  -6  -9   6      404.80      420.94     66.80 o
  -5  -9   6      187.92      202.03     30.36 o
  -4  -9   6     2364.99     2359.67     44.31 o
  -3  -9   6     6366.93     6483.69    112.98 o
  -2  -9   6    18413.88    18510.17    348.42 o
  -1  -9   6     4710.98     4553.75    105.97 o
   0  -9   6     3841.30     3835.68     72.16 o
   1  -9   6      757.25      741.93     32.27 o
   2  -9   6     4329.55     4493.48     48.69 o
   3  -9   6     5068.18     5246.10    114.63 o
   4  -9   6     3594.83     3515.84     38.19 o
   5  -9   6       38.23        8.43     28.98 o
   6  -9   6      231.30      289.64     56.90 o
   7  -9   6      427.09      440.51     38.76 o
   8  -9   6      216.46      219.37     28.20 o
   9  -9   6       20.99       63.80     28.41 o
  10  -9   6      139.66      147.41     36.18 o
  11  -9   6      143.82      178.46     38.39 o
 -12  -8   6       49.13       50.49     39.51 o
 -11  -8   6      472.63      497.59     30.99 o
 -10  -8   6     1314.61     1411.79     50.74 o
  -9  -8   6     2040.83     2043.07     42.65 o
  -8  -8   6      177.01      228.05     39.36 o
  -7  -8   6       40.79       57.57     51.95 o
  -6  -8   6     1689.34     1572.65     47.01 o
  -5  -8   6      155.29      131.55     30.20 o
  -4  -8   6     3013.91     3002.24     46.33 o
  -3  -8   6    14922.05    14725.54    121.23 o
  -2  -8   6    10088.22    10187.38     65.56 o
  -1  -8   6       61.18      112.16     33.82 o
   0  -8   6     1847.06     1964.93     38.04 o
   1  -8   6      905.52      950.54     38.19 o
   2  -8   6     1442.37     1516.69     35.27 o
   3  -8   6     4118.29     4329.33    129.47 o
   4  -8   6        0.93       11.35     28.38 o
   5  -8   6     4281.73     4291.01     70.92 o
   6  -8   6     1028.83     1083.91     48.24 o
   7  -8   6      317.09      312.34     24.55 o
   8  -8   6      392.23      365.33     28.96 o
   9  -8   6       31.20       73.94     28.29 o
  10  -8   6      516.22      526.79     28.08 o
  11  -8   6       28.28       49.11     36.64 o
 -12  -7   6      236.14      227.92     34.00 o
 -11  -7   6       18.90       60.93     42.16 o
 -10  -7   6      254.08      311.43     37.25 o
  -9  -7   6      554.54      539.77     26.31 o
  -8  -7   6     1093.35      987.47     63.50 o
  -7  -7   6     4924.10     4864.27     47.89 o
  -6  -7   6     8305.07     8336.74    199.98 o
  -5  -7   6      991.41     1065.48     56.08 o
  -4  -7   6     2446.04     2496.53     39.62 o
  -3  -7   6     3472.75     3520.16     40.82 o
  -2  -7   6     2081.11     2060.26    119.99 o
  -1  -7   6     4438.03     4753.79     76.69 o
   0  -7   6      867.12     1023.61     50.72 o
   1  -7   6      721.39      812.64     38.47 o
   2  -7   6      301.55      283.94     39.17 o
   3  -7   6     1738.71     1773.32     32.36 o
   4  -7   6     2578.43     2551.25     44.02 o
   5  -7   6      705.37      701.81     32.44 o
   6  -7   6      218.92      235.32     25.91 o
   7  -7   6     3366.14     3503.13     38.55 o
   8  -7   6     2007.31     2060.37     30.22 o
   9  -7   6     2722.74     2856.12     63.50 o
  10  -7   6      197.40      215.00     26.31 o
  11  -7   6      117.46      119.82     31.12 o
  12  -7   6      307.11      314.82     34.38 o
 -12  -6   6     1712.70     1740.11     61.63 o
 -11  -6   6      268.39      259.41     36.46 o
 -10  -6   6       10.54       30.14     32.68 o
  -9  -6   6      269.82      302.37     28.47 o
  -8  -6   6     3787.60     3712.28     43.97 o
  -7  -6   6    10910.94    10767.48     63.09 o
  -6  -6   6     3282.80     3170.35     44.12 o
  -5  -6   6      968.92      954.10     38.19 o
  -4  -6   6        1.91        4.95     35.46 o
  -3  -6   6      643.35      609.42     37.03 o
  -2  -6   6     2015.92     2026.38     44.90 o
  -1  -6   6      487.61      578.69     34.25 o
   0  -6   6        0.04       57.05     38.19 o
   1  -6   6      666.46      682.62     33.71 o
   2  -6   6     3985.44     3815.97     45.31 o
   3  -6   6      202.73      239.58     37.31 o
   4  -6   6      640.13      637.82     32.44 o
   5  -6   6     2584.30     2671.99     39.62 o
   6  -6   6      150.35      146.71     29.51 o
   7  -6   6     4929.47     4906.77     44.91 o
   8  -6   6     1202.14     1264.90     33.27 o
   9  -6   6     1147.05     1143.93     62.95 o
  10  -6   6     2743.02     2787.31     53.67 o
  11  -6   6      359.63      320.80     32.11 o
  12  -6   6       63.99      112.93     26.82 o
 -13  -5   6     1713.88     1729.70     77.67 o
 -12  -5   6      756.60      751.16     34.82 o
 -11  -5   6       52.87       73.69     29.11 o
 -10  -5   6      975.87     1019.77     28.67 o
  -9  -5   6        2.93       42.87     30.93 o
  -8  -5   6      657.65      629.03     31.90 o
  -7  -5   6      166.37      172.89     35.86 o
  -6  -5   6      313.42      328.17     29.86 o
  -5  -5   6       23.44       34.83     28.38 o
  -4  -5   6     5526.87     5365.74    107.21 o
  -3  -5   6      715.26      706.90     34.60 o
  -2  -5   6       12.45       12.18     30.51 o
  -1  -5   6       46.24       49.48     27.41 o
   0  -5   6      933.36      932.42     35.63 o
   1  -5   6      760.82      712.58     30.89 o
   2  -5   6      972.85     1072.08     41.99 o
   3  -5   6     2620.29     2556.76     42.88 o
   4  -5   6    16536.38    16285.10    337.29 o
   5  -5   6     4510.63     4443.06     37.70 o
   6  -5   6      607.61      643.19     26.55 o
   7  -5   6     5201.07     5291.04     88.04 o
   8  -5   6     2318.04     2388.66     58.99 o
   9  -5   6     4165.54     4275.10     94.66 o
  10  -5   6     2346.60     2394.31     57.66 o
  11  -5   6     1608.18     1565.46     32.67 o
  12  -5   6      207.81      209.11     34.27 o
 -13  -4   6      163.23      130.57     38.08 o
 -12  -4   6       86.61       79.45     30.31 o
 -11  -4   6     1202.58     1246.03     31.11 o
 -10  -4   6      226.07      253.32     32.21 o
  -9  -4   6      227.79      235.31     30.44 o
  -8  -4   6     1412.97     1408.23     29.42 o
  -7  -4   6     5409.72     5354.34     72.16 o
  -6  -4   6     1260.20     1239.98     34.47 o
  -5  -4   6     1633.04     1575.88     32.94 o
  -4  -4   6       39.06       75.32     30.70 o
  -3  -4   6      992.84     1057.23     60.20 o
  -2  -4   6      158.03      134.24     32.62 o
  -1  -4   6       74.61      100.04     39.36 o
   0  -4   6     1027.24      957.24     32.94 o
   1  -4   6      122.09       90.21     38.35 o
   2  -4   6      755.81      754.76     41.11 o
   3  -4   6    30714.05    30386.80    204.52 o
   4  -4   6    13753.89    13493.02    123.88 o
   5  -4   6       81.93       75.63     20.31 o
   6  -4   6     2620.94     2496.56     32.64 o
   7  -4   6      924.29      967.21     26.03 o
   8  -4   6     6552.38     6737.09     93.58 o
   9  -4   6       94.72       91.14     25.10 o
  10  -4   6     2004.12     2023.52     58.84 o
  11  -4   6     1230.12     1231.93     45.13 o
  12  -4   6       29.12       52.39     32.52 o
 -13  -3   6       69.30       97.87     28.76 o
 -12  -3   6     1008.81     1084.77     37.07 o
 -11  -3   6      188.19      181.46     29.05 o
 -10  -3   6      211.87      198.72     27.50 o
  -9  -3   6     1515.42     1484.67     51.06 o
  -8  -3   6     2458.94     2435.77     30.79 o
  -7  -3   6     4734.75     4786.39     46.26 o
  -6  -3   6     1288.94     1358.74     71.75 o
  -5  -3   6       68.78       99.30     30.20 o
  -4  -3   6      338.26      371.25     56.49 o
  -3  -3   6     2887.11     2920.74     48.11 o
  -2  -3   6       27.96      287.50    156.28 o
  -1  -3   6     1444.02     1272.83     46.36 o
   0  -3   6    18649.93    17373.15    195.04 o
   1  -3   6     7839.62     7736.74     62.44 o
   2  -3   6     5642.01     5622.30     58.31 o
   3  -3   6     4071.78     3876.18    100.25 o
   4  -3   6      351.85      353.26     23.83 o
   5  -3   6     6004.16     6015.12     84.35 o
   6  -3   6     7811.34     8008.49     60.82 o
   7  -3   6       13.74       14.93     25.41 o
   8  -3   6      441.46      485.02     24.97 o
   9  -3   6        2.03       35.10     27.50 o
  10  -3   6     1806.48     1745.20     33.93 o
  11  -3   6        3.18       -2.83     30.71 o
  12  -3   6      143.45      178.57     38.56 o
 -14  -2   6       99.49      109.95     35.12 o
 -13  -2   6      201.76      228.99     38.76 o
 -12  -2   6        9.23       -4.01     29.20 o
 -11  -2   6      431.82      486.69     39.88 o
 -10  -2   6        0.33        0.44     26.39 o
  -9  -2   6        3.49       18.96     25.81 o
  -8  -2   6     2345.99     2371.44     36.32 o
  -7  -2   6     2581.52     2648.81     39.34 o
  -6  -2   6     5141.64     4882.19     70.51 o
  -5  -2   6     3569.47     3403.79     51.13 o
  -4  -2   6     4315.65     4140.15    115.45 o
  -3  -2   6      378.74      251.65     32.34 o
  -2  -2   6     2064.99     1953.52     39.65 o
  -1  -2   6    23601.22    21514.07    141.02 o
   0  -2   6    37335.73    34709.44    207.82 o
   1  -2   6      649.78      651.42     27.61 o
   2  -2   6      131.72      158.88     30.58 o
   3  -2   6     1764.10     1997.00     31.10 o
   4  -2   6       48.43       31.55     22.76 o
   5  -2   6     5191.55     5456.64     41.20 o
   6  -2   6     2935.07     2993.46     32.38 o
   7  -2   6     4097.18     4276.96     90.53 o
   8  -2   6       71.83       99.85     32.06 o
   9  -2   6      198.43      198.22     25.32 o
  10  -2   6      124.15      130.35     25.89 o
  11  -2   6      794.93      825.84     38.08 o
  12  -2   6      813.61      791.33     60.76 o
 -14  -1   6       13.96       15.90     59.38 o
 -13  -1   6       64.34       67.10     28.70 o
 -12  -1   6     1503.78     1548.88     39.23 o
 -11  -1   6      403.69      431.19     33.73 o
 -10  -1   6      971.92      976.74     34.33 o
  -9  -1   6      805.67      844.22     33.71 o
  -8  -1   6      852.72      904.82     34.11 o
  -7  -1   6     5640.14     5368.09    125.89 o
  -6  -1   6     5889.81     5490.89     98.96 o
  -5  -1   6     7259.42     7400.97    104.73 o
  -4  -1   6    27306.30    26378.92    302.65 o
  -3  -1   6     1919.20     1873.30     41.81 o
  -2  -1   6     4232.23     4267.68     82.47 o
  -1  -1   6     9455.56     8930.56    195.86 o
   0  -1   6      302.15      213.79     29.24 o
   1  -1   6     2048.71     2076.09     36.16 o
   2  -1   6     6443.06     7192.65     68.26 o
   3  -1   6     3952.36     4230.67     55.61 o
   4  -1   6      299.87      344.19     26.50 o
   5  -1   6     1705.15     1849.43     33.45 o
   6  -1   6     3569.21     3534.46     35.98 o
   7  -1   6     1362.27     1424.24     26.01 o
   8  -1   6      993.59      986.45     33.49 o
   9  -1   6       15.86        7.13     28.01 o
  10  -1   6      199.41      215.40     24.56 o
  11  -1   6     1018.48      973.02     39.04 o
  12  -1   6       13.18      -27.79     33.32 o
 -14   0   6       62.79       37.20     66.80 o
 -13   0   6      216.21      186.07     42.83 o
 -12   0   6       69.31       91.95     29.16 o
 -11   0   6     2376.98     2449.41     65.97 o
 -10   0   6     3969.16     4188.18    138.67 o
  -9   0   6      444.89      402.73     25.20 o
  -8   0   6     1794.53     1826.03     58.65 o
  -7   0   6    13433.61    13376.88    160.13 o
  -6   0   6     1438.88     1582.18     37.63 o
  -5   0   6    22646.50    21189.81     85.43 o
  -4   0   6    27353.17    26226.19    307.19 o
  -3   0   6     9039.07     8734.49    149.56 o
  -2   0   6      947.65     1063.70     35.91 o
  -1   0   6     7470.26     7969.51     70.01 o
   0   0   6      347.83      386.21     33.31 o
   1   0   6       25.18       37.82     21.50 o
   2   0   6     1906.20     1811.24     28.81 o
   3   0   6    15182.07    15607.00    101.06 o
   4   0   6     6405.12     6662.17     38.83 o
   5   0   6      955.41      993.15     28.02 o
   6   0   6      117.94      142.02     22.45 o
   7   0   6     1807.68     1832.14     27.89 o
   8   0   6       60.23       63.34     23.68 o
   9   0   6       47.85       62.69     21.66 o
  10   0   6     1061.70     1070.27     37.61 o
  11   0   6       92.09      114.57     29.07 o
 -14   1   6      176.37      131.42     39.21 o
 -13   1   6      460.34      442.13     37.35 o
 -12   1   6      533.08      482.51     33.40 o
 -11   1   6     5379.96     5371.54    118.75 o
 -10   1   6     3541.18     3720.84     65.56 o
  -9   1   6      257.03      288.31     35.86 o
  -8   1   6     2987.20     2937.85     40.00 o
  -7   1   6       22.72       24.57     34.69 o
  -6   1   6     3779.26     3692.96     47.82 o
  -5   1   6    20828.04    20825.96    498.93 o
  -4   1   6    42497.95    40446.25   1185.88 o
  -3   1   6     1900.15     1611.33     36.54 o
  -2   1   6    13887.56    13874.94    160.99 o
  -1   1   6     1463.27     1423.53     32.21 o
   0   1   6      215.34      265.46     27.36 o
   1   1   6      502.27      433.57     24.87 o
   2   1   6    10236.66    10180.21     54.52 o
   3   1   6     4770.89     4655.28     38.69 o
   4   1   6       94.62       92.37     22.23 o
   5   1   6      162.93      185.63     25.66 o
   6   1   6     6271.88     6372.29     39.77 o
   7   1   6      523.42      518.52     21.44 o
   8   1   6       77.03       94.17     27.20 o
   9   1   6     1011.58     1053.28     28.71 o
  10   1   6      216.98      242.17     35.39 o
  11   1   6       96.00      108.50     37.93 o
 -14   2   6     1495.23     1383.22     66.39 o
 -13   2   6      358.59      302.34     32.64 o
 -12   2   6     1637.44     1545.04     89.06 o
 -11   2   6     2215.86     2227.06     53.60 o
 -10   2   6     1100.69     1051.86     40.81 o
  -9   2   6        2.37       -1.65     25.07 o
  -8   2   6      184.37      216.64     36.70 o
  -7   2   6       37.28       74.03     24.99 o
  -6   2   6      247.11      230.58     34.99 o
  -5   2   6     2578.30     2878.98     48.24 o
  -4   2   6     6967.22     7128.36    140.61 o
  -3   2   6      885.04      751.57     35.91 o
  -2   2   6     1513.19     1603.92     34.17 o
  -1   2   6      186.34      176.52     27.65 o
   0   2   6      372.56      300.12     29.21 o
   1   2   6     6530.07     6989.20     81.18 o
   2   2   6        0.97       13.61     21.70 o
   3   2   6     1118.22     1022.37     26.17 o
   4   2   6       33.86       30.42     25.25 o
   5   2   6     7679.41     7408.91     59.50 o
   6   2   6     3059.02     3111.88     62.37 o
   7   2   6      639.82      705.23     28.41 o
   8   2   6       21.98       32.28     25.11 o
   9   2   6      359.27      373.48     30.66 o
  10   2   6        4.63       -8.76     36.01 o
  11   2   6      160.99      187.61     30.16 o
 -14   3   6     1321.77     1228.52    100.61 o
 -13   3   6       23.56       21.03     44.32 o
 -12   3   6       36.69       43.64     50.72 o
 -11   3   6      196.40      187.83     32.79 o
 -10   3   6       10.46       36.30     31.12 o
  -9   3   6      231.50      251.45     31.57 o
  -8   3   6        2.04       22.67     30.36 o
  -7   3   6     7673.69     7416.11    144.73 o
  -6   3   6     3642.39     3518.46    109.68 o
  -5   3   6      685.77      617.28     36.74 o
  -4   3   6      686.28      768.15     35.53 o
  -3   3   6     1412.00     1519.70     37.86 o
  -2   3   6     2612.65     2491.35     45.05 o
  -1   3   6       33.83       67.77     34.31 o
   0   3   6     1339.40     1373.31     35.16 o
   1   3   6      735.45      718.47     28.30 o
   2   3   6     8421.74     8035.25     69.51 o
   3   3   6     6611.92     6516.53     49.77 o
   4   3   6     1033.09     1007.22     26.17 o
   5   3   6     3233.72     3179.45     34.77 o
   6   3   6     2144.85     2073.71     37.49 o
   7   3   6      360.63      334.88     28.83 o
   8   3   6       31.01       41.82     33.01 o
   9   3   6      189.31      218.03     27.85 o
  10   3   6      591.20      545.79     34.16 o
  11   3   6      107.09      131.42     48.67 o
 -13   4   6      461.52      469.11     49.48 o
 -12   4   6      627.91      610.84     37.18 o
 -11   4   6       24.70       76.86     41.11 o
 -10   4   6      131.61      163.30     46.18 o
  -9   4   6      196.98      188.85     37.90 o
  -8   4   6     1307.35     1349.18     35.67 o
  -7   4   6     2439.49     2450.47     50.31 o
  -6   4   6      753.06      786.65     33.05 o
  -5   4   6     4802.41     4791.87     59.36 o
  -4   4   6     2621.52     2584.12     42.90 o
  -3   4   6     6841.84     6432.05     58.08 o
  -2   4   6     2484.69     2652.94     47.43 o
  -1   4   6     1362.14     1178.93     48.03 o
   0   4   6     1090.36     1174.33     57.73 o
   1   4   6     5267.41     5331.51     75.05 o
   2   4   6    12622.34    12438.58     75.62 o
   3   4   6      828.88      853.19     37.11 o
   4   4   6      115.63       97.90     29.66 o
   5   4   6       29.23       35.37     29.83 o
   6   4   6      818.47      815.15     35.83 o
   7   4   6      246.47      252.01     33.13 o
   8   4   6      580.80      570.80     31.02 o
   9   4   6     2020.75     2117.97     42.79 o
  10   4   6     1156.15     1087.34     45.58 o
 -13   5   6      320.68      283.65     36.29 o
 -12   5   6       30.71       50.95     43.44 o
 -11   5   6      327.40      338.10     34.02 o
 -10   5   6       99.66      121.23     39.65 o
  -9   5   6      138.24      123.66     27.69 o
  -8   5   6      837.41      814.89     34.06 o
  -7   5   6      341.36      364.50     47.42 o
  -6   5   6       16.36       14.70     28.38 o
  -5   5   6     2461.76     2405.32     41.98 o
  -4   5   6    12329.61    11940.05    155.22 o
  -3   5   6      126.28      153.27     32.76 o
  -2   5   6     3588.02     3596.97     69.84 o
  -1   5   6     1830.64     1735.94     47.83 o
   0   5   6      779.35      762.00     40.41 o
   1   5   6     8852.47     8885.85     85.77 o
   2   5   6     4889.79     4727.03     60.20 o
   3   5   6     2328.30     2303.38     39.33 o
   4   5   6      548.58      499.60     31.07 o
   5   5   6       96.85      120.33     27.74 o
   6   5   6       92.28      106.41     34.30 o
   7   5   6        0.23       20.09     33.28 o
   8   5   6     2517.39     2486.53     38.52 o
   9   5   6     2657.45     2604.69     45.76 o
  10   5   6        0.84        5.98     33.92 o
 -13   6   6       68.60       79.17     32.66 o
 -12   6   6       27.51       34.64     44.90 o
 -11   6   6      243.94      287.96     43.15 o
 -10   6   6       22.06       55.95     39.94 o
  -9   6   6     1416.55     1323.21     42.47 o
  -8   6   6     2752.19     2931.36     71.33 o
  -7   6   6     2178.54     2264.66     86.18 o
  -6   6   6      399.27      410.52     34.51 o
  -5   6   6     8498.05     8305.49     82.56 o
  -4   6   6      945.44      928.76     34.28 o
  -3   6   6     1649.07     1724.82     42.60 o
  -2   6   6     6378.73     6475.59    200.73 o
  -1   6   6     2025.39     1994.88     51.13 o
   0   6   6        8.06      -37.93     51.95 o
   1   6   6      236.87      230.91     36.29 o
   2   6   6     2553.11     2439.38     51.13 o
   3   6   6     2345.19     2353.62     48.66 o
   4   6   6      173.43      182.64     31.87 o
   5   6   6      550.05      632.29     38.27 o
   6   6   6      428.21      511.41     37.93 o
   7   6   6      733.14      766.83     43.90 o
   8   6   6      930.80      861.23     39.26 o
   9   6   6        1.59        5.98     38.72 o
 -12   7   6        0.18       16.31     37.51 o
 -11   7   6      204.17      213.21     43.73 o
 -10   7   6        6.89       13.35     32.65 o
  -9   7   6     3580.46     3562.18     85.77 o
  -8   7   6     2643.79     2695.12     48.98 o
  -7   7   6     1643.22     1636.41     43.02 o
  -6   7   6      211.59      221.08     33.35 o
  -5   7   6     2729.66     2652.45     47.11 o
  -4   7   6       13.68       37.29     33.23 o
  -3   7   6      101.26      134.86     35.07 o
  -2   7   6     4228.31     4166.25     75.05 o
  -1   7   6     5070.54     4760.84     65.15 o
   0   7   6     2746.47     2704.10     65.15 o
   1   7   6       34.21       24.74     51.95 o
   2   7   6     1276.88     1321.95     59.38 o
   3   7   6      963.55      899.72     59.38 o
   4   7   6     1479.90     1472.62     50.08 o
   5   7   6     3262.68     3275.52     51.77 o
   6   7   6      339.01      346.08     32.63 o
   7   7   6        0.96       27.84     37.50 o
   8   7   6      376.66      345.58     35.59 o
 -12   8   6     1939.00     1843.32     45.16 o
 -11   8   6     1075.95     1064.51     49.56 o
 -10   8   6      123.78      152.13     43.44 o
  -9   8   6     1107.61     1117.27     45.77 o
  -8   8   6      721.25      743.57     40.74 o
  -7   8   6       96.62       91.22     35.39 o
  -6   8   6       24.00       27.89     33.53 o
  -5   8   6      162.78      190.54     32.06 o
  -4   8   6      875.60      901.40     35.84 o
  -3   8   6     1754.47     1617.51     40.37 o
  -2   8   6     4199.41     4081.31     74.22 o
  -1   8   6    10065.16     9959.58     94.84 o
   0   8   6     1992.64     1872.01     61.85 o
   1   8   6      311.88      345.54     53.60 o
   2   8   6      203.21      198.75     39.58 o
   3   8   6     1134.43     1134.75     59.38 o
   4   8   6     1816.03     1970.97     67.62 o
   5   8   6       19.06       42.28     45.19 o
   6   8   6       15.45       37.87     39.76 o
   7   8   6      963.84      864.16     49.59 o
   8   8   6      254.60      236.76     36.44 o
 -11   9   6      421.62      432.71     48.11 o
 -10   9   6       22.94       41.65     44.32 o
  -9   9   6      428.75      432.91     36.91 o
  -8   9   6       26.58       42.84     37.35 o
  -7   9   6       22.86       29.47     28.71 o
  -6   9   6       23.22       14.50     32.53 o
  -5   9   6     2527.24     2555.60     86.29 o
  -4   9   6     1212.34     1163.23     42.10 o
  -3   9   6       15.72       21.06     40.66 o
  -2   9   6     4406.24     4527.46     76.69 o
  -1   9   6      790.84      725.71     45.36 o
   0   9   6      527.58      538.51     57.73 o
   1   9   6        2.36       67.62     54.43 o
   2   9   6      248.06      217.71     57.73 o
   3   9   6       76.95      170.71     58.55 o
   4   9   6      450.58      468.41     62.68 o
   5   9   6      125.19      174.83     44.53 o
   6   9   6       15.19        8.25     62.68 o
   7   9   6      304.95      262.46     48.79 o
 -11  10   6      285.21      366.56     62.68 o
 -10  10   6       32.25       41.23     37.07 o
  -9  10   6       34.77       35.14     38.92 o
  -8  10   6      110.87      114.82     37.80 o
  -7  10   6       48.24       54.04     34.74 o
  -6  10   6      971.43      947.63     45.08 o
  -5  10   6     2264.60     2224.54     45.21 o
  -4  10   6      431.79      446.79     39.32 o
  -3  10   6       10.83       14.70     38.51 o
  -2  10   6      196.60      225.14     56.90 o
  -1  10   6     1037.49     1053.93     61.85 o
   0  10   6      713.68      840.34     61.03 o
   1  10   6        2.70       -3.30     39.58 o
   2  10   6        9.70       52.78     42.06 o
   3  10   6      198.62      156.69     43.71 o
   4  10   6     1406.83     1312.06     65.97 o
   5  10   6      138.64      211.12     63.50 o
   6  10   6       26.24      113.80     47.01 o
 -10  11   6       60.58       80.32     39.05 o
  -9  11   6        5.97       28.54     41.65 o
  -8  11   6      127.64      111.12     39.35 o
  -7  11   6      258.29      279.15     36.62 o
  -6  11   6      384.84      394.26     36.98 o
  -5  11   6      138.32      129.71     39.56 o
  -4  11   6      343.45      336.79     42.04 o
  -3  11   6      435.37      463.47     61.85 o
  -2  11   6     2752.46     2798.12     72.57 o
  -1  11   6      510.48      551.71     61.85 o
   0  11   6        5.20       64.32     58.55 o
   1  11   6       17.64       -9.90     42.06 o
   2  11   6        6.83      -37.11     42.06 o
   3  11   6      202.33      156.69     46.18 o
   4  11   6      140.68      154.21     46.18 o
   5  11   6      750.62      664.69     73.40 o
  -9  12   6      133.33       76.69     48.66 o
  -8  12   6       12.53       28.78     41.18 o
  -7  12   6       85.73       88.67     38.38 o
  -6  12   6     1325.03     1313.90     45.59 o
  -5  12   6      626.43      625.69     44.30 o
  -4  12   6      205.23      236.56     48.61 o
  -3  12   6      876.57      884.05     68.45 o
  -2  12   6      167.81      197.10     62.68 o
  -1  12   6       12.44       39.58     61.85 o
   0  12   6        4.99      -13.19     63.50 o
   1  12   6      266.98      315.03     66.80 o
   2  12   6      143.08      267.19     65.15 o
   3  12   6      164.00      192.97     69.27 o
  -7  13   6      912.82      842.76     46.46 o
  -6  13   6     1580.36     1435.39     51.81 o
  -5  13   6     1654.04     1531.97     53.67 o
  -4  13   6        1.13       43.71     64.32 o
  -3  13   6        0.43      -39.58     65.15 o
  -2  13   6        0.79       68.45     64.32 o
  -1  13   6       10.27       17.32     65.15 o
   0  13   6      313.89      300.18     68.45 o
   1  13   6      316.53      259.77     49.48 o
   0 -17   7       44.77       42.55     48.08 o
   1 -17   7      516.06      499.39     41.31 o
   2 -17   7      124.68      122.53     39.76 o
  -4 -16   7      103.13      127.36     48.69 o
  -3 -16   7       19.59       50.21     38.98 o
  -2 -16   7      187.44      151.11     46.94 o
  -1 -16   7      537.14      515.98     34.69 o
   0 -16   7       11.11       20.86     45.19 o
   1 -16   7       84.13       59.38     64.32 o
   2 -16   7      212.09      239.38     57.73 o
   3 -16   7      492.17      494.78     39.49 o
   4 -16   7      359.97      364.77     64.32 o
   5 -16   7       28.60       71.76     48.11 o
  -5 -15   7      605.50      625.83     48.40 o
  -4 -15   7      292.04      307.60     46.06 o
  -3 -15   7     1910.68     1954.65     77.93 o
  -2 -15   7     1958.93     1978.98     45.97 o
  -1 -15   7      355.23      386.90     37.93 o
   0 -15   7      150.97      167.43     43.72 o
   1 -15   7       57.27       71.88     36.14 o
   2 -15   7      435.41      485.52     44.61 o
   3 -15   7      168.02      171.76     36.91 o
   4 -15   7      629.28      632.53     44.90 o
   5 -15   7     2346.10     2211.81    134.01 o
   6 -15   7      415.34      429.04     46.18 o
   7 -15   7        0.20        4.02     39.33 o
  -7 -14   7        0.47       -4.95     47.52 o
  -6 -14   7       44.86       68.53     46.36 o
  -5 -14   7      196.92      194.21     37.83 o
  -4 -14   7      477.39      508.18     44.32 o
  -3 -14   7      974.79      986.68     58.55 o
  -2 -14   7      126.62      144.49     34.48 o
  -1 -14   7      199.50      168.65     42.57 o
   0 -14   7        1.01       13.19     41.23 o
   1 -14   7      203.80      249.89     41.99 o
   2 -14   7      399.65      433.47     43.44 o
   3 -14   7        8.69       30.77     41.69 o
   4 -14   7     3244.58     3217.79     51.60 o
   5 -14   7     2235.30     2198.76     43.39 o
   6 -14   7      478.54      480.61     37.78 o
   7 -14   7      353.27      308.44     38.28 o
   8 -14   7      293.93      226.88     48.11 o
  -8 -13   7      239.03      284.32     38.75 o
  -7 -13   7      515.02      476.49     34.66 o
  -6 -13   7      938.09      922.06     40.36 o
  -5 -13   7     1106.82     1127.43    127.41 o
  -4 -13   7       15.35       43.60     32.95 o
  -3 -13   7      331.73      316.11     34.25 o
  -2 -13   7       23.87       49.39     32.01 o
  -1 -13   7       64.83       73.46     33.40 o
   0 -13   7      501.09      523.11     33.55 o
   1 -13   7     4136.34     4193.74     84.94 o
   2 -13   7     3333.52     3418.63     50.44 o
   3 -13   7     1361.87     1373.78     37.24 o
   4 -13   7     3100.32     2968.89    152.56 o
   5 -13   7      843.56      810.82     36.74 o
   6 -13   7        8.88      -27.24     35.09 o
   7 -13   7      123.06       97.69     44.12 o
   8 -13   7        3.15       16.06     48.66 o
   9 -13   7       43.13       11.20     33.50 o
  -9 -12   7       47.19       17.73     47.42 o
  -8 -12   7      194.20      240.76     38.44 o
  -7 -12   7     1072.71     1006.34     77.52 o
  -6 -12   7     1277.63     1278.48     56.49 o
  -5 -12   7     1045.59     1054.72     37.42 o
  -4 -12   7     1224.41     1305.40     44.61 o
  -3 -12   7      101.91      107.73     38.17 o
  -2 -12   7      865.30      859.02     40.82 o
  -1 -12   7        0.80       30.03     26.81 o
   0 -12   7     3794.35     3855.56     74.63 o
   1 -12   7     5850.78     5866.29    112.57 o
   2 -12   7       52.09       74.65     27.69 o
   3 -12   7      465.10      499.78     39.65 o
   4 -12   7      467.54      451.96     29.44 o
   5 -12   7       55.93       49.93     32.78 o
   6 -12   7      491.97      480.47     33.99 o
   7 -12   7      146.26      224.17     42.57 o
   8 -12   7     1356.61     1288.94     34.99 o
   9 -12   7      519.37      463.35     33.59 o
 -10 -11   7      175.72      146.81     34.00 o
  -9 -11   7        6.14       23.09     44.86 o
  -8 -11   7       57.06       78.68     43.44 o
  -7 -11   7      209.47      167.26     56.49 o
  -6 -11   7     1094.35     1073.51     47.42 o
  -5 -11   7     3961.06     3934.06    157.92 o
  -4 -11   7      162.80      148.42     53.19 o
  -3 -11   7      553.30      587.02     38.19 o
  -2 -11   7      161.10      186.87     31.41 o
  -1 -11   7     1469.18     1400.30     60.20 o
   0 -11   7     7600.61     7698.00     61.44 o
   1 -11   7     4847.81     4813.91     44.02 o
   2 -11   7       79.34       78.76     37.32 o
   3 -11   7      607.21      617.18     38.35 o
   4 -11   7      651.03      620.73     33.22 o
   5 -11   7      306.18      294.16     32.01 o
   6 -11   7      322.64      421.19     40.24 o
   7 -11   7     1798.71     1867.35     46.06 o
   8 -11   7     2331.02     2331.35     73.81 o
   9 -11   7      317.34      329.42     28.83 o
  10 -11   7       61.78       71.35     38.24 o
 -10 -10   7     1307.96     1184.04     36.88 o
  -9 -10   7     1800.05     1897.57     70.10 o
  -8 -10   7      916.62      954.12     37.35 o
  -7 -10   7       21.62       20.96     40.22 o
  -6 -10   7     3532.73     3484.85    108.44 o
  -5 -10   7     1244.02     1160.24     35.26 o
  -4 -10   7      506.70      587.27     28.86 o
  -3 -10   7     1096.08     1167.94     41.11 o
  -2 -10   7       93.05      106.80     30.80 o
  -1 -10   7     3306.30     3341.58     64.32 o
   0 -10   7      872.74      865.18     32.62 o
   1 -10   7      644.30      662.52     37.89 o
   2 -10   7     2732.83     2719.80     40.59 o
   3 -10   7       86.11      102.57     37.93 o
   4 -10   7      455.30      464.16     37.89 o
   5 -10   7       45.49       90.36     37.03 o
   6 -10   7      871.84      890.18     34.06 o
   7 -10   7     2531.11     2600.66     47.22 o
   8 -10   7       53.54       66.44     28.21 o
   9 -10   7       23.27        4.41     30.17 o
  10 -10   7      329.02      344.09     32.72 o
 -11  -9   7      315.73      252.68     39.04 o
 -10  -9   7     1343.05     1286.30     46.31 o
  -9  -9   7     2627.83     2768.21     49.86 o
  -8  -9   7      845.57      834.54     35.20 o
  -7  -9   7     2662.47     2761.83     66.80 o
  -6  -9   7      503.68      534.10     28.28 o
  -5  -9   7      621.66      612.85     43.71 o
  -4  -9   7     1966.70     2090.65     42.57 o
  -3  -9   7     2715.95     2717.29     46.33 o
  -2  -9   7      388.58      362.73     31.49 o
  -1  -9   7     2126.11     2152.52     34.40 o
   0  -9   7      335.09      339.68     30.29 o
   1  -9   7      170.46      197.10     28.98 o
   2  -9   7      270.11      297.90     35.46 o
   3  -9   7     1028.30     1049.74     29.44 o
   4  -9   7     3132.68     3142.10     40.21 o
   5  -9   7        1.54        7.27     35.86 o
   6  -9   7       13.41       21.04     29.90 o
   7  -9   7     3269.11     3392.93     39.36 o
   8  -9   7     1382.29     1370.76     45.25 o
   9  -9   7      496.70      520.53     35.05 o
  10  -9   7      484.71      500.00     36.89 o
  11  -9   7      183.23      210.00     30.10 o
 -12  -8   7      611.00      601.94     40.79 o
 -11  -8   7      226.31      236.54     37.29 o
 -10  -8   7     1591.25     1536.45     39.51 o
  -9  -8   7      974.66     1043.46     46.18 o
  -8  -8   7      424.73      391.07     39.94 o
  -7  -8   7     1325.79     1493.54     42.27 o
  -6  -8   7      175.15      152.56     37.93 o
  -5  -8   7      711.75      674.94     31.49 o
  -4  -8   7     2327.24     2420.21     42.86 o
  -3  -8   7     1450.77     1402.56     47.01 o
  -2  -8   7     9278.89     9595.48    265.96 o
  -1  -8   7     5268.00     5302.81     75.05 o
   0  -8   7      221.95      192.83     35.57 o
   1  -8   7     3015.34     3054.75     68.04 o
   2  -8   7     4703.48     4830.16     48.98 o
   3  -8   7     4470.81     4303.53     99.37 o
   4  -8   7       24.10       46.18     35.57 o
   5  -8   7        2.95        2.63     28.98 o
   6  -8   7     4012.72     4170.03     43.76 o
   7  -8   7     4916.44     5132.89    120.35 o
   8  -8   7     2548.81     2591.74     40.19 o
   9  -8   7       86.28      104.19     32.98 o
  10  -8   7      221.86      232.68     31.59 o
  11  -8   7      126.52      168.09     30.17 o
 -12  -7   7      208.45      269.98     38.41 o
 -11  -7   7       85.97      124.46     31.01 o
 -10  -7   7      622.70      715.42     33.53 o
  -9  -7   7      160.24      181.57     31.73 o
  -8  -7   7     1138.76     1085.67     31.19 o
  -7  -7   7      104.54      129.92     37.31 o
  -6  -7   7     1177.36     1102.48     30.31 o
  -5  -7   7        4.41       -0.82     47.83 o
  -4  -7   7       96.53      100.20     25.66 o
  -3  -7   7     1966.49     1990.20     41.99 o
  -2  -7   7      199.58      179.18     29.43 o
  -1  -7   7       25.75       29.09     35.28 o
   0  -7   7      817.22      817.68     33.82 o
   1  -7   7     4830.59     4831.92     93.60 o
   2  -7   7     2410.10     2473.36    117.52 o
   3  -7   7      460.33      399.78     31.84 o
   4  -7   7    12275.21    12073.51    142.67 o
   5  -7   7     2463.29     2418.16     40.82 o
   6  -7   7     2836.53     2915.48     36.64 o
   7  -7   7      857.29      862.72     29.34 o
   8  -7   7      393.56      414.12     26.53 o
   9  -7   7      513.45      472.73     34.09 o
  10  -7   7        0.49       -2.77     29.61 o
  11  -7   7      619.56      583.95     30.59 o
 -13  -6   7      154.49      148.44     48.66 o
 -12  -6   7      171.59      166.59     29.32 o
 -11  -6   7        1.98      -10.15     34.91 o
 -10  -6   7      287.82      281.53     29.02 o
  -9  -6   7       72.38      127.49     31.57 o
  -8  -6   7        6.02       68.33     31.24 o
  -7  -6   7     2116.34     2098.69     37.65 o
  -6  -6   7     1740.86     1784.96     36.06 o
  -5  -6   7     3430.04     3313.52     66.80 o
  -4  -6   7     1811.75     1819.46     41.99 o
  -3  -6   7     4484.53     4628.51     57.73 o
  -2  -6   7    13245.24    13448.93    249.88 o
  -1  -6   7     2601.69     2700.16     46.65 o
   0  -6   7     2074.77     2070.94     38.84 o
   1  -6   7      711.26      682.87     39.36 o
   2  -6   7     8946.57     9021.59     61.81 o
   3  -6   7    28758.14    28125.41    602.42 o
   4  -6   7    11189.86    11297.75    104.32 o
   5  -6   7       87.24      109.11     39.17 o
   6  -6   7       22.17       15.45     25.20 o
   7  -6   7      823.58      867.82     28.85 o
   8  -6   7       78.78       80.27     31.42 o
   9  -6   7       37.70       64.35     38.69 o
  10  -6   7     1268.69     1302.46     31.32 o
  11  -6   7      539.46      587.75     37.93 o
 -13  -5   7       59.34       87.41     34.31 o
 -12  -5   7       52.21       71.24     31.41 o
 -11  -5   7      508.70      469.04     35.54 o
 -10  -5   7      200.96      202.07     29.22 o
  -9  -5   7       37.76       44.88     26.31 o
  -8  -5   7      143.61      222.43     35.56 o
  -7  -5   7     1126.15     1147.95     30.03 o
  -6  -5   7      866.13      865.29     38.77 o
  -5  -5   7      202.70      188.70     25.36 o
  -4  -5   7     4696.78     4727.03     62.68 o
  -3  -5   7    28971.68    27696.24     93.30 o
  -2  -5   7     8242.20     8311.99    128.65 o
  -1  -5   7     3076.90     3125.56     58.14 o
   0  -5   7     1388.81     1357.95     49.07 o
   1  -5   7      410.60      523.03     29.14 o
   2  -5   7    12285.21    11646.70    148.85 o
   3  -5   7     9634.87     9502.50     59.27 o
   4  -5   7     6566.32     6431.40     90.71 o
   5  -5   7     1467.77     1550.71     30.10 o
   6  -5   7       17.75       73.94     25.20 o
   7  -5   7     3141.14     3151.61     38.09 o
   8  -5   7       95.77       68.76     31.10 o
   9  -5   7     2686.50     2779.38     36.87 o
  10  -5   7     1904.34     1979.86     78.38 o
  11  -5   7      550.44      503.11     30.10 o
 -13  -4   7        9.98       11.26     37.45 o
 -12  -4   7       86.90       59.02     27.51 o
 -11  -4   7       88.28       84.86     23.30 o
 -10  -4   7       76.77       65.30     32.05 o
  -9  -4   7        3.95       30.85     29.83 o
  -8  -4   7      107.17      177.03     35.56 o
  -7  -4   7     5708.79     5750.69     61.44 o
  -6  -4   7     3614.18     3567.55     81.23 o
  -5  -4   7     1412.89     1527.32     41.67 o
  -4  -4   7    11275.13    10911.51     87.42 o
  -3  -4   7     4479.75     4357.15     64.74 o
  -2  -4   7      642.50      613.79     34.85 o
  -1  -4   7     9156.16     9443.66    127.00 o
   0  -4   7      359.49      295.77     32.01 o
   1  -4   7      750.92      852.17     40.81 o
   2  -4   7       33.95       22.75     28.98 o
   3  -4   7     4059.81     4199.29    125.76 o
   4  -4   7    13101.32    13326.16    170.99 o
   5  -4   7      165.19      166.90     25.21 o
   6  -4   7      465.42      502.51     30.78 o
   7  -4   7     1495.45     1539.72     70.96 o
   8  -4   7     2010.84     1943.99     30.57 o
   9  -4   7     4338.25     4385.93     96.29 o
  10  -4   7      176.55      199.43     30.87 o
  11  -4   7      429.60      396.73     32.57 o
 -13  -3   7      323.96      313.51     33.02 o
 -12  -3   7      154.58      179.46     34.25 o
 -11  -3   7      286.35      333.00     34.60 o
 -10  -3   7      421.45      384.40     32.33 o
  -9  -3   7      192.46      220.10     26.60 o
  -8  -3   7     7505.19     7549.95     95.07 o
  -7  -3   7     8705.64     8376.77     51.90 o
  -6  -3   7     9674.05     9279.56     67.62 o
  -5  -3   7     1066.59     1148.71     34.85 o
  -4  -3   7     3627.22     3576.73     55.67 o
  -3  -3   7       18.67       25.56     53.60 o
  -2  -3   7     3948.29     4143.48     53.07 o
  -1  -3   7      544.74      399.60     39.92 o
   0  -3   7      330.31      163.38     31.42 o
   1  -3   7     4818.94     4658.94     54.22 o
   2  -3   7        6.03       19.29     24.99 o
   3  -3   7     5954.33     5907.56    121.59 o
   4  -3   7     3023.10     3077.11     34.58 o
   5  -3   7      867.56      867.33     31.35 o
   6  -3   7     1606.91     1564.57     26.18 o
   7  -3   7      177.82      207.21     26.71 o
   8  -3   7     4467.43     4547.12     63.98 o
   9  -3   7        1.06       14.49     25.03 o
  10  -3   7        3.03        1.13     29.42 o
  11  -3   7        6.89       51.00     25.68 o
 -14  -2   7      761.70      625.10     53.60 o
 -13  -2   7      685.86      717.87     39.02 o
 -12  -2   7     1183.65     1157.74     29.88 o
 -11  -2   7      866.65      920.88     36.25 o
 -10  -2   7     1425.65     1529.13     33.05 o
  -9  -2   7     1656.20     1707.41     43.46 o
  -8  -2   7     4004.50     3850.62     67.40 o
  -7  -2   7    22453.59    21566.95    285.34 o
  -6  -2   7     1985.10     2073.71     59.38 o
  -5  -2   7      181.68      185.59     36.74 o
  -4  -2   7       19.11       58.08     38.17 o
  -3  -2   7     1883.86     1979.17     45.19 o
  -2  -2   7      332.87      329.71     39.07 o
  -1  -2   7      314.14      609.43     56.90 o
   0  -2   7     3272.05     2824.28     44.62 o
   1  -2   7     4880.84     4894.23     45.54 o
   2  -2   7    13908.32    14814.53     63.24 o
   3  -2   7      116.44      144.64     22.99 o
   4  -2   7     2234.91     2251.84     33.71 o
   5  -2   7     3655.98     3559.04     38.52 o
   6  -2   7      417.30      463.74     32.52 o
   7  -2   7      195.62      190.23     26.60 o
   8  -2   7      609.28      657.88     29.18 o
   9  -2   7     1046.23     1062.29     37.15 o
  10  -2   7      752.43      832.37     42.24 o
  11  -2   7      574.27      543.05     33.21 o
 -14  -1   7      410.72      360.94     34.99 o
 -13  -1   7      444.01      441.18     48.24 o
 -12  -1   7      849.61      863.85     38.35 o
 -11  -1   7     2919.65     2981.96    129.28 o
 -10  -1   7     1596.77     1635.88     32.21 o
  -9  -1   7        6.12        6.39     24.30 o
  -8  -1   7     1807.64     1835.16     33.50 o
  -7  -1   7     2008.55     2144.01     34.32 o
  -6  -1   7      528.01      583.27     36.74 o
  -5  -1   7       34.56       27.76     40.00 o
  -4  -1   7     7445.83     7454.38     96.90 o
  -3  -1   7      317.88      219.25     37.31 o
  -2  -1   7      492.83      493.19     27.99 o
  -1  -1   7    25735.48    25712.30    272.47 o
   0  -1   7    14320.64    15009.04    167.36 o
   1  -1   7       18.40       43.11     28.94 o
   2  -1   7     1044.41     1033.79     32.66 o
   3  -1   7     5912.28     6296.07     69.12 o
   4  -1   7     4228.70     4009.64     37.87 o
   5  -1   7      813.85      899.84     31.51 o
   6  -1   7      107.82      120.09     33.31 o
   7  -1   7      515.01      533.19     31.38 o
   8  -1   7     1309.05     1374.76     62.79 o
   9  -1   7     1302.34     1376.78     33.61 o
  10  -1   7     1734.00     1788.28     36.04 o
  11  -1   7      199.69      242.96     30.04 o
 -14   0   7      234.97      234.41     43.71 o
 -13   0   7      292.26      253.33     31.78 o
 -12   0   7     3705.63     3654.97     45.95 o
 -11   0   7     2876.09     2908.19     41.60 o
 -10   0   7     1899.75     1833.20     45.36 o
  -9   0   7     2815.96     2708.45     85.09 o
  -8   0   7       90.51       66.35     24.20 o
  -7   0   7      312.81      329.29     28.42 o
  -6   0   7      175.31      240.91     28.58 o
  -5   0   7     7129.70     7121.90     95.25 o
  -4   0   7    12413.83    12021.58    291.69 o
  -3   0   7     5741.65     6276.26     53.43 o
  -2   0   7     1687.88     1880.25     35.66 o
  -1   0   7     1866.12     1814.65     37.09 o
   0   0   7       62.06       54.42     29.63 o
   1   0   7      213.44      249.02     23.33 o
   2   0   7     1009.70     1045.11     24.52 o
   3   0   7     3232.97     3157.59     36.66 o
   4   0   7        3.25       -9.64     18.92 o
   5   0   7     2508.10     2400.06     29.36 o
   6   0   7      421.89      418.82     24.02 o
   7   0   7        0.60       10.11     21.57 o
   8   0   7       38.91       41.75     22.59 o
   9   0   7      756.94      778.87     36.02 o
  10   0   7      866.61      865.09     33.56 o
  11   0   7      367.75      353.34     34.05 o
 -14   1   7      146.36      157.30     39.82 o
 -13   1   7      363.03      293.11     31.47 o
 -12   1   7      366.60      484.21     96.07 o
 -11   1   7      477.89      479.74     34.17 o
 -10   1   7     1869.52     1952.05     42.86 o
  -9   1   7       96.50       66.39     26.82 o
  -8   1   7      170.43      164.00     35.86 o
  -7   1   7     1598.01     1538.75     35.47 o
  -6   1   7     5270.17     5572.05     94.01 o
  -5   1   7     7440.86     7091.53    119.58 o
  -4   1   7     6774.47     7142.77     56.28 o
  -3   1   7     3500.13     3839.29     46.35 o
  -2   1   7      107.82       88.81     29.83 o
  -1   1   7    14174.87    14080.07    132.61 o
   0   1   7     4560.37     4663.63     44.48 o
   1   1   7       21.77       31.28     23.87 o
   2   1   7       12.86       12.89     23.52 o
   3   1   7      140.51      167.40     22.60 o
   4   1   7     4213.14     4251.29     32.80 o
   5   1   7     1841.34     1812.13     68.06 o
   6   1   7     5583.87     5663.60     81.18 o
   7   1   7     4504.61     4704.29     61.40 o
   8   1   7      161.26      204.54     34.17 o
   9   1   7      280.17      321.27     24.85 o
  10   1   7      817.33      776.09     33.57 o
  11   1   7      234.27      264.71     48.40 o
 -14   2   7      454.90      432.48     41.56 o
 -13   2   7      321.56      372.61     45.48 o
 -12   2   7       83.32       76.92     33.82 o
 -11   2   7       23.27      109.47     31.88 o
 -10   2   7      541.45      634.04     39.64 o
  -9   2   7        4.70       37.17     51.54 o
  -8   2   7     1305.87     1356.67     44.94 o
  -7   2   7      299.03      285.82     31.07 o
  -6   2   7     3079.92     2981.88     42.50 o
  -5   2   7       35.02       70.15     24.78 o
  -4   2   7       18.12       89.27     34.60 o
  -3   2   7      291.05      324.18     31.93 o
  -2   2   7    17160.71    16871.28    105.96 o
  -1   2   7    10361.08    10224.15     57.95 o
   0   2   7     1541.63     1603.06     32.86 o
   1   2   7       19.07       56.51     25.48 o
   2   2   7       66.83      100.64     26.01 o
   3   2   7      132.64      154.34     26.46 o
   4   2   7       15.11       21.78     22.32 o
   5   2   7     3235.31     3278.82     40.23 o
   6   2   7     4903.69     4805.76     34.52 o
   7   2   7     3927.35     3886.14     52.18 o
   8   2   7       28.82       54.77     28.55 o
   9   2   7     1638.64     1688.19     47.84 o
  10   2   7        7.61       24.86     32.90 o
 -13   3   7      263.13      261.86     32.66 o
 -12   3   7       23.67       53.19     76.69 o
 -11   3   7       81.03      101.43     40.82 o
 -10   3   7      154.05      161.98     27.39 o
  -9   3   7      830.33      895.31     50.72 o
  -8   3   7      195.38      177.72     37.03 o
  -7   3   7     1337.59     1217.90     40.50 o
  -6   3   7      906.90      897.36     34.42 o
  -5   3   7     6521.01     6360.45     58.90 o
  -4   3   7     8071.13     7800.89    137.35 o
  -3   3   7       78.83      116.43     33.17 o
  -2   3   7     1551.66     1539.33     45.71 o
  -1   3   7      241.37      306.59     29.40 o
   0   3   7        3.54       50.13     28.99 o
   1   3   7     1121.53     1108.85     30.89 o
   2   3   7     5063.16     5054.48     60.35 o
   3   3   7     6315.41     6341.51     56.37 o
   4   3   7     1363.91     1333.24     27.16 o
   5   3   7     2988.97     3135.08     48.68 o
   6   3   7     3083.41     3215.04     40.34 o
   7   3   7        1.42       25.43     32.36 o
   8   3   7      975.47      980.63     37.76 o
   9   3   7      765.86      827.03     38.07 o
  10   3   7      187.30      174.85     33.78 o
 -13   4   7       29.28       47.95     46.06 o
 -12   4   7      510.89      469.36     54.02 o
 -11   4   7      283.59      274.99     44.53 o
 -10   4   7       82.08       88.80     32.18 o
  -9   4   7      119.50       89.99     30.51 o
  -8   4   7     3200.05     3143.64     45.36 o
  -7   4   7      137.43      135.51     29.43 o
  -6   4   7     5286.44     5209.10    162.87 o
  -5   4   7    12339.40    11818.96    105.97 o
  -4   4   7     4963.14     4882.71     58.27 o
  -3   4   7     1789.17     1721.07     41.58 o
  -2   4   7     1171.61     1165.91     38.80 o
  -1   4   7     1454.10     1476.73     48.31 o
   0   4   7        3.83       20.62     49.48 o
   1   4   7     4132.14     4082.96     69.27 o
   2   4   7    10287.60     9803.29     97.09 o
   3   4   7     7005.75     6952.97     71.50 o
   4   4   7      192.34      214.74     26.91 o
   5   4   7      291.65      324.33     31.82 o
   6   4   7      211.22      242.88     32.50 o
   7   4   7      579.75      573.94     34.68 o
   8   4   7     1079.16     1047.69     38.82 o
   9   4   7        1.26       67.81     36.64 o
  10   4   7       32.14       80.61     39.67 o
 -13   5   7       61.42       84.53     46.65 o
 -12   5   7      672.64      680.11     49.89 o
 -11   5   7     1480.66     1521.11     39.93 o
 -10   5   7       48.24       76.92     32.95 o
  -9   5   7      499.68      527.08     39.94 o
  -8   5   7     1362.03     1355.58     60.61 o
  -7   5   7      121.24      151.06     37.32 o
  -6   5   7     1745.52     1715.10     45.47 o
  -5   5   7     4834.37     4800.15     50.91 o
  -4   5   7     2731.26     2759.07     44.44 o
  -3   5   7     4886.69     4866.28     76.81 o
  -2   5   7      658.54      630.88     39.79 o
  -1   5   7     3140.26     3074.38     67.62 o
   0   5   7      439.52      494.80     40.41 o
   1   5   7     5261.53     5150.91     63.50 o
   2   5   7     2637.15     2549.89     63.50 o
   3   5   7      717.28      711.69     41.00 o
   4   5   7      590.34      531.45     38.60 o
   5   5   7      214.30      203.46     35.90 o
   6   5   7       41.55       70.93     28.19 o
   7   5   7        1.49       29.92     35.67 o
   8   5   7       32.20       44.56     36.02 o
   9   5   7      598.70      580.53     40.60 o
 -13   6   7       64.60       70.15     33.53 o
 -12   6   7     1076.46      967.49     41.38 o
 -11   6   7      200.98      222.50     36.14 o
 -10   6   7      208.95      207.94     41.67 o
  -9   6   7     1206.07     1204.28     80.82 o
  -8   6   7     4678.54     4754.44    183.08 o
  -7   6   7      714.75      718.62     81.64 o
  -6   6   7      305.66      290.72     34.75 o
  -5   6   7       10.98       34.00     33.48 o
  -4   6   7     5793.34     5956.05    103.86 o
  -3   6   7      472.91      440.16     36.53 o
  -2   6   7     5942.40     5630.04     81.64 o
  -1   6   7     3650.73     3530.43     69.27 o
   0   6   7      750.66      718.29     55.25 o
   1   6   7     1353.44     1313.70     58.55 o
   2   6   7      558.27      535.21     38.76 o
   3   6   7      272.75      308.43     53.60 o
   4   6   7       27.26       14.90     40.82 o
   5   6   7      143.33      148.26     37.13 o
   6   6   7        7.56        6.30     35.75 o
   7   6   7        5.03        0.16     35.54 o
   8   6   7      222.83      242.11     42.69 o
 -12   7   7       50.55       60.91     46.64 o
 -11   7   7       42.08      110.72     44.02 o
 -10   7   7      245.63      308.43     34.93 o
  -9   7   7     1635.07     1818.34     47.23 o
  -8   7   7     5078.71     5391.50    309.66 o
  -7   7   7     4089.00     4247.78     82.39 o
  -6   7   7        0.83        5.37     32.73 o
  -5   7   7     1455.11     1431.30     39.56 o
  -4   7   7      202.76      228.51     36.04 o
  -3   7   7     1007.67     1034.81     42.35 o
  -2   7   7     5109.58     5150.08     79.17 o
  -1   7   7      943.41      903.84     56.08 o
   0   7   7      143.78      169.06     52.78 o
   1   7   7      884.23      885.70     56.90 o
   2   7   7      501.18      541.81     55.25 o
   3   7   7       63.79      110.51     37.93 o
   4   7   7       32.33       61.85     38.76 o
   5   7   7       22.44       76.21     37.07 o
   6   7   7      158.56      160.92     33.71 o
   7   7   7      335.78      356.67     40.00 o
   8   7   7      122.73      131.60     42.23 o
 -12   8   7       18.42       -1.13     33.81 o
 -11   8   7      516.64      528.30     47.52 o
 -10   8   7      151.68      171.57     44.02 o
  -9   8   7     2101.08     2131.80     49.86 o
  -8   8   7     3395.46     3325.63    149.68 o
  -7   8   7      514.37      538.20     38.13 o
  -6   8   7       44.06       55.03     34.60 o
  -5   8   7       63.29       66.28     31.73 o
  -4   8   7      247.77      248.83     34.50 o
  -3   8   7     1651.32     1636.33     51.16 o
  -2   8   7      517.17      483.26     41.23 o
  -1   8   7      270.32      202.04     56.08 o
   0   8   7     2030.34     1993.24     49.48 o
   1   8   7      804.94      809.00     58.55 o
   2   8   7      139.28      122.88     38.76 o
   3   8   7      260.52      218.54     44.53 o
   4   8   7      216.85      213.59     42.06 o
   5   8   7      387.66      343.89     42.88 o
   6   8   7      271.16      235.28     38.74 o
   7   8   7      191.88      141.44     42.32 o
 -11   9   7      896.96      831.31     37.90 o
 -10   9   7       31.57       72.77     44.89 o
  -9   9   7      223.14      227.61     44.32 o
  -8   9   7       23.50       54.57     31.97 o
  -7   9   7     1004.69     1080.29     40.40 o
  -6   9   7      247.12      225.37     36.15 o
  -5   9   7      257.00      229.09     38.59 o
  -4   9   7      543.09      560.22     41.42 o
  -3   9   7        4.14       18.14     55.25 o
  -2   9   7        0.59       32.99     38.76 o
  -1   9   7     1116.25     1133.93     46.18 o
   0   9   7      761.67      760.35     60.20 o
   1   9   7      325.21      363.68     56.90 o
   2   9   7      857.63      953.32     61.85 o
   3   9   7      634.35      637.47     46.18 o
   4   9   7      158.11      206.99     44.53 o
   5   9   7      385.88      333.17     47.83 o
   6   9   7      190.55      295.23     67.62 o
 -10  10   7        7.28       44.19     37.07 o
  -9  10   7      133.75      137.17     36.91 o
  -8  10   7      560.05      572.37     40.51 o
  -7  10   7       12.80       24.91     36.73 o
  -6  10   7      162.16      195.41     43.01 o
  -5  10   7      100.38      108.49     38.95 o
  -4  10   7      196.82      191.22     43.16 o
  -3  10   7      987.67     1105.06     61.85 o
  -2  10   7      130.90      104.73     59.38 o
  -1  10   7      406.56      432.13     59.38 o
   0  10   7      293.61      342.24     59.38 o
   1  10   7      456.51      463.47     62.68 o
   2  10   7      205.78      192.97     42.06 o
   3  10   7        0.61       37.11     61.03 o
   4  10   7     1152.02     1270.82     69.27 o
   5  10   7     1722.75     1565.23     74.22 o
  -9  11   7      390.26      324.64     46.86 o
  -8  11   7      105.98      110.57     40.12 o
  -7  11   7      357.98      385.22     41.15 o
  -6  11   7        0.17       13.82     41.11 o
  -5  11   7       44.81       53.77     41.94 o
  -4  11   7      118.20      137.72     60.20 o
  -3  11   7      243.52      318.32     62.68 o
  -2  11   7     1550.97     1585.02     70.10 o
  -1  11   7     2519.22     2506.18     73.40 o
   0  11   7        3.60      111.33     61.03 o
   1  11   7      705.48      677.88     49.48 o
   2  11   7       19.09       41.23     63.50 o
   3  11   7      620.99      610.26     68.45 o
   4  11   7     1895.30     1787.07     76.69 o
  -8  12   7       14.99       51.82     42.43 o
  -7  12   7        0.62       -8.14     41.36 o
  -6  12   7      422.16      423.84     44.77 o
  -5  12   7      177.34      155.87     47.89 o
  -4  12   7       31.10       60.20     63.50 o
  -3  12   7      421.88      395.84     66.80 o
  -2  12   7     3584.53     3270.65     79.17 o
  -1  12   7      330.35      343.89     65.15 o
   0  12   7      183.67      226.79     63.50 o
   1  12   7      669.05      592.94     68.45 o
   2  12   7       10.67       14.02     46.18 o
  -5  13   7     1031.75      915.39     76.69 o
  -4  13   7      164.57      191.32     70.10 o
  -3  13   7      536.05      562.43     69.27 o
  -2  13   7       31.53       -4.95     47.01 o
  -1  13   7       54.30      139.37     48.66 o
   0 -17   8        3.94      -38.44     38.44 o
   1 -17   8      196.69      192.56     39.93 o
   2 -17   8      693.05      694.15     51.02 o
  -4 -16   8      214.83      217.70     48.69 o
  -3 -16   8        3.11       13.19     46.07 o
  -2 -16   8       11.48       12.78     46.07 o
  -1 -16   8      333.14      301.00     46.64 o
   0 -16   8        1.53      -26.61     43.44 o
   1 -16   8      717.72      676.65     40.96 o
   2 -16   8      727.12      649.05     34.99 o
   3 -16   8      127.24      126.72     38.12 o
   4 -16   8      759.91      733.34     70.10 o
   5 -16   8        1.85       26.39     33.24 o
  -6 -15   8       29.04       72.57     67.62 o
  -5 -15   8      239.38      264.42     39.49 o
  -4 -15   8        9.94        4.72     36.61 o
  -3 -15   8      206.49      217.97     45.75 o
  -2 -15   8     2008.92     2137.87    116.69 o
  -1 -15   8     1516.12     1623.12     48.11 o
   0 -15   8       39.54       33.60     42.86 o
   1 -15   8      371.87      403.27     55.67 o
   2 -15   8        0.56       36.29     30.32 o
   3 -15   8     2840.74     2779.56     51.90 o
   4 -15   8     2073.77     1929.55     48.24 o
   5 -15   8     1608.88     1519.52     42.99 o
   6 -15   8      518.01      460.42     39.49 o
  -7 -14   8       23.41       63.36     56.90 o
  -6 -14   8        4.20       19.61     45.77 o
  -5 -14   8        3.63       29.28     44.32 o
  -4 -14   8       99.20       81.55     35.69 o
  -3 -14   8     3696.54     3795.12     87.83 o
  -2 -14   8     4615.19     4507.08    233.38 o
  -1 -14   8     1107.62     1071.64     34.11 o
   0 -14   8       70.94       51.13     42.06 o
   1 -14   8      751.76      796.01     32.91 o
   2 -14   8      828.16      837.71     88.65 o
   3 -14   8     1277.32     1249.65     38.02 o
   4 -14   8     1715.77     1649.30     37.03 o
   5 -14   8     2111.32     2302.44     68.04 o
   6 -14   8      900.49      919.31     52.78 o
   7 -14   8        0.59       -7.77     37.35 o
   8 -14   8      256.86      185.44     48.40 o
  -8 -13   8      261.87      264.29     39.49 o
  -7 -13   8      483.06      493.51     38.89 o
  -6 -13   8      588.71      695.77     45.47 o
  -5 -13   8     1706.88     1695.10     42.20 o
  -4 -13   8      418.01      391.59     44.94 o
  -3 -13   8      987.46     1074.36     40.82 o
  -2 -13   8      716.90      821.18     35.86 o
  -1 -13   8      244.89      231.43     32.95 o
   0 -13   8     1443.00     1532.25     61.85 o
   1 -13   8     1320.58     1365.66     83.29 o
   2 -13   8     1550.43     1646.10     39.23 o
   3 -13   8        9.74       41.86     32.34 o
   4 -13   8     1025.86     1088.13     67.21 o
   5 -13   8      628.77      697.74     44.02 o
   6 -13   8        3.03       19.38     43.15 o
   7 -13   8      744.76      710.32     47.22 o
   8 -13   8       71.48       94.15     55.67 o
  -9 -12   8      607.57      600.44     39.97 o
  -8 -12   8       50.25       44.11     45.17 o
  -7 -12   8     2263.95     2380.43     50.73 o
  -6 -12   8     5514.10     5716.54     58.89 o
  -5 -12   8      923.25      930.16     44.02 o
  -4 -12   8      256.19      290.07     65.15 o
  -3 -12   8      576.42      559.19     33.88 o
  -2 -12   8      151.83      158.77     27.97 o
  -1 -12   8       64.65       64.95     42.47 o
   0 -12   8     2579.96     2672.54     86.59 o
   1 -12   8     4092.71     4233.18    117.93 o
   2 -12   8     5150.24     5278.53    251.53 o
   3 -12   8        6.73       18.56     38.49 o
   4 -12   8      171.63      182.90     29.44 o
   5 -12   8      240.69      267.66     29.34 o
   6 -12   8     1215.04     1202.15     45.47 o
   7 -12   8      428.80      423.01     35.63 o
   8 -12   8      409.11      373.92     38.28 o
   9 -12   8      132.80      109.63     29.81 o
 -10 -11   8      687.59      627.23     39.57 o
  -9 -11   8      232.32      250.51     37.51 o
  -8 -11   8      175.82      152.54     43.44 o
  -7 -11   8     3665.84     3566.02     82.05 o
  -6 -11   8     1574.32     1609.77     70.10 o
  -5 -11   8      828.49      962.39     41.97 o
  -4 -11   8     2014.82     2137.62     44.61 o
  -3 -11   8      247.75      252.04     38.77 o
  -2 -11   8      165.80      206.94     31.41 o
  -1 -11   8       22.98       42.06     36.29 o
   0 -11   8      398.01      425.40     40.00 o
   1 -11   8     4005.65     4247.18     49.89 o
   2 -11   8      257.16      304.27     37.32 o
   3 -11   8        1.05        9.90     30.20 o
   4 -11   8       13.86       59.32     31.88 o
   5 -11   8     1328.57     1415.89     49.07 o
   6 -11   8      637.90      690.14     42.27 o
   7 -11   8      277.25      289.91     42.56 o
   8 -11   8        2.67       37.44     30.71 o
   9 -11   8      907.31      854.23     38.88 o
  10 -11   8      669.80      615.49     35.86 o
 -11 -10   8      160.32      181.45     61.85 o
 -10 -10   8     1667.67     1550.86     58.96 o
  -9 -10   8      369.59      463.47     46.18 o
  -8 -10   8        1.06       45.25     41.39 o
  -7 -10   8      245.64      257.64     39.65 o
  -6 -10   8       40.69       71.98     31.57 o
  -5 -10   8     1274.64     1327.44     32.94 o
  -4 -10   8       17.21       44.94     26.24 o
  -3 -10   8      698.48      737.49     33.47 o
  -2 -10   8     1576.29     1600.36     41.40 o
  -1 -10   8       34.52        6.42     30.29 o
   0 -10   8      806.94      817.98     33.05 o
   1 -10   8      863.18      854.85     29.44 o
   2 -10   8       85.58      101.60     29.86 o
   3 -10   8      705.80      785.95     42.88 o
   4 -10   8     2347.51     2409.58     64.32 o
   5 -10   8     1417.71     1356.26     34.66 o
   6 -10   8      567.97      561.35     39.17 o
   7 -10   8       17.97       31.75     54.43 o
   8 -10   8      348.73      379.64     27.73 o
   9 -10   8      355.45      424.79     54.44 o
  10 -10   8      835.50      736.68     36.21 o
 -11  -9   8      457.54      457.60     30.66 o
 -10  -9   8     1917.00     1942.14     70.16 o
  -9  -9   8     2302.14     2227.55     39.07 o
  -8  -9   8      788.34      826.32     61.85 o
  -7  -9   8     1429.90     1483.27     40.41 o
  -6  -9   8      155.44      107.72     38.47 o
  -5  -9   8      568.97      600.45     46.59 o
  -4  -9   8     2759.26     2809.62     45.47 o
  -3  -9   8     3754.86     3830.75     47.22 o
  -2  -9   8       12.44       56.88     35.28 o
  -1  -9   8      180.08      168.68     43.71 o
   0  -9   8     4272.83     4342.28     48.69 o
   1  -9   8     5191.29     5293.41     50.44 o
   2  -9   8      275.71      308.38     30.03 o
   3  -9   8      865.92      805.75     37.61 o
   4  -9   8       24.56       23.92     36.15 o
   5  -9   8        3.52        5.72     49.07 o
   6  -9   8      890.03      915.40     33.65 o
   7  -9   8      310.01      321.45     25.74 o
   8  -9   8      483.52      517.97     26.80 o
   9  -9   8      751.10      787.63     36.49 o
  10  -9   8       89.51       80.89     51.33 o
 -12  -8   8       18.65       27.82     34.10 o
 -11  -8   8      185.85      182.87     28.98 o
 -10  -8   8      359.39      427.90     35.55 o
  -9  -8   8      641.26      661.85     43.14 o
  -8  -8   8      596.79      587.31     34.25 o
  -7  -8   8     1614.94     1485.24     60.20 o
  -6  -8   8      205.96      188.78     27.11 o
  -5  -8   8      454.35      488.63     27.41 o
  -4  -8   8     1300.68     1314.88     39.94 o
  -3  -8   8       22.04       15.93     29.09 o
  -2  -8   8      512.50      488.46     27.39 o
  -1  -8   8     8116.02     8105.63     83.70 o
   0  -8   8    12728.57    12252.21    124.94 o
   1  -8   8     4202.76     4317.28     48.69 o
   2  -8   8       12.99        3.76     24.78 o
   3  -8   8       31.67       31.40     29.43 o
   4  -8   8      902.11      894.60     45.36 o
   5  -8   8       33.04       39.65     29.14 o
   6  -8   8     4047.31     4148.15     48.98 o
   7  -8   8     7169.40     7270.15    114.14 o
   8  -8   8     2834.29     2661.49     32.94 o
   9  -8   8      252.03      291.46     30.87 o
  10  -8   8      947.19      916.08     31.32 o
  11  -8   8       12.86       48.84     38.72 o
 -12  -7   8      585.42      562.69     34.38 o
 -11  -7   8       61.47       49.71     35.68 o
 -10  -7   8       23.59       40.46     29.11 o
  -9  -7   8      248.48      209.91     28.28 o
  -8  -7   8     1422.40     1424.02     74.22 o
  -7  -7   8      191.99      200.63     31.07 o
  -6  -7   8      214.12      187.20     50.31 o
  -5  -7   8      151.86      148.03     35.86 o
  -4  -7   8     2760.17     2795.41     36.44 o
  -3  -7   8     4960.99     4753.48    136.07 o
  -2  -7   8      669.32      660.26     37.03 o
  -1  -7   8     7592.53     7697.74     57.44 o
   0  -7   8     5554.33     5592.33     79.58 o
   1  -7   8     2270.12     2227.55     38.24 o
   2  -7   8      103.29      103.07     29.59 o
   3  -7   8       89.62      129.06     35.57 o
   4  -7   8     5166.73     5279.59     50.73 o
   5  -7   8      677.61      690.79     37.32 o
   6  -7   8    13490.32    13733.19    245.48 o
   7  -7   8     5474.86     5596.45    100.25 o
   8  -7   8     2793.09     2739.62     34.22 o
   9  -7   8        3.96        1.19     29.57 o
  10  -7   8      136.06      198.69     28.26 o
  11  -7   8       93.37       47.13     38.32 o
 -12  -6   8      135.29      126.94     36.66 o
 -11  -6   8      172.67      178.02     31.10 o
 -10  -6   8      675.67      694.19     29.78 o
  -9  -6   8     2094.32     2140.79     38.84 o
  -8  -6   8      585.50      640.59     79.99 o
  -7  -6   8     3407.47     3369.82     41.77 o
  -6  -6   8      324.91      324.13     51.13 o
  -5  -6   8     2757.55     2751.11     63.50 o
  -4  -6   8    14695.23    14140.15    108.03 o
  -3  -6   8     2866.52     2802.86     44.89 o
  -2  -6   8      117.03      110.84     26.53 o
  -1  -6   8      322.33      349.76     31.30 o
   0  -6   8     3109.93     3241.28     46.65 o
   1  -6   8     1354.06     1239.93     58.96 o
   2  -6   8       42.99       71.58     25.58 o
   3  -6   8    12438.37    12094.20    145.14 o
   4  -6   8    23988.27    24038.55    346.36 o
   5  -6   8       22.11       37.02     22.37 o
   6  -6   8     2253.31     2394.08     33.12 o
   7  -6   8      122.08      140.92     26.88 o
   8  -6   8       30.47       68.45     32.38 o
   9  -6   8      747.37      812.90     32.02 o
  10  -6   8       12.06       23.33     35.55 o
  11  -6   8      146.58      208.01     34.21 o
 -13  -5   8       26.02       28.63     40.29 o
 -12  -5   8        7.77       73.75     38.18 o
 -11  -5   8      241.90      230.42     30.77 o
 -10  -5   8     2949.78     2929.35     62.23 o
  -9  -5   8     2318.68     2485.06     43.44 o
  -8  -5   8      916.60      911.46     39.58 o
  -7  -5   8      490.25      466.85     30.80 o
  -6  -5   8      490.03      507.63     31.07 o
  -5  -5   8     7013.42     7039.91     88.24 o
  -4  -5   8    11346.07    11580.39     67.06 o
  -3  -5   8     3289.59     3156.96     63.50 o
  -2  -5   8    13605.38    13886.81    355.85 o
  -1  -5   8      678.84      738.82     29.72 o
   0  -5   8      480.98      479.30     42.06 o
   1  -5   8      340.79      307.59     37.31 o
   2  -5   8    12843.00    13063.04     75.46 o
   3  -5   8    30268.74    29402.90     94.69 o
   4  -5   8    10316.21    10306.00     47.92 o
   5  -5   8      934.46     1007.36     28.29 o
   6  -5   8      795.09      874.50     30.41 o
   7  -5   8     2253.25     2239.27     33.25 o
   8  -5   8      876.38      943.42     30.75 o
   9  -5   8      320.66      318.39     32.09 o
  10  -5   8      553.69      609.13     37.61 o
  11  -5   8      111.45      102.37     32.90 o
 -13  -4   8      699.96      670.67     34.96 o
 -12  -4   8       56.62       82.57     27.98 o
 -11  -4   8      625.87      649.53     32.18 o
 -10  -4   8     1878.72     1918.53     33.65 o
  -9  -4   8       37.69       47.11     26.81 o
  -8  -4   8        1.61       -8.25     25.66 o
  -7  -4   8     1579.46     1699.57     41.11 o
  -6  -4   8      263.66      231.04     26.24 o
  -5  -4   8      670.91      682.01     33.28 o
  -4  -4   8     7249.25     7095.49     82.47 o
  -3  -4   8    27958.28    27258.75   1026.72 o
  -2  -4   8     1631.55     1689.71     36.29 o
  -1  -4   8     1381.04     1315.57     42.06 o
   1  -4   8     3024.30     3175.56     43.17 o
   2  -4   8     6264.10     6092.52     55.10 o
   3  -4   8     6253.84     6799.46     44.08 o
   4  -4   8      117.88      164.93     25.11 o
   5  -4   8       89.22       76.57     26.06 o
   6  -4   8      237.81      256.59     23.58 o
   7  -4   8      229.07      239.89     27.19 o
   8  -4   8        0.85       54.57     27.70 o
   9  -4   8       71.41       53.76     29.57 o
  10  -4   8      145.58      159.42     27.36 o
  11  -4   8        0.21       34.06     28.70 o
 -13  -3   8      799.51      751.31     36.45 o
 -12  -3   8       88.87      128.34     35.02 o
 -11  -3   8      496.38      562.30     34.37 o
 -10  -3   8       96.72      128.64     35.37 o
  -9  -3   8      585.76      537.55     27.48 o
  -8  -3   8      306.52      340.14     25.94 o
  -7  -3   8     3928.89     3983.99     80.82 o
  -6  -3   8     8325.33     8317.55    312.14 o
  -5  -3   8     1382.66     1378.91     40.52 o
  -4  -3   8     8855.02     8564.21     76.28 o
  -3  -3   8      143.76      131.71     29.59 o
  -2  -3   8     4643.58     4699.03     46.07 o
  -1  -3   8     5946.05     5854.62     56.85 o
   0  -3   8       15.68       73.38     34.97 o
   1  -3   8       78.69       78.51     27.77 o
   2  -3   8      556.00      565.15     25.02 o
   3  -3   8     2630.41     2667.20     31.99 o
   4  -3   8        8.96       15.23     28.88 o
   5  -3   8      178.89      175.93     23.60 o
   6  -3   8        7.63       21.99     22.70 o
   7  -3   8      260.66      273.25     27.31 o
   8  -3   8       35.00       34.77     27.61 o
   9  -3   8      165.44      204.64     34.44 o
  10  -3   8      397.74      404.09     35.96 o
  11  -3   8       85.12       82.67     29.47 o
 -13  -2   8      355.53      365.36     40.21 o
 -12  -2   8       29.75       33.85     25.96 o
 -11  -2   8       60.31       67.43     27.96 o
 -10  -2   8      555.29      563.35     32.94 o
  -9  -2   8       11.28        9.87     31.71 o
  -8  -2   8     1789.40     1752.59     83.93 o
  -7  -2   8     7996.30     7758.09     57.15 o
  -6  -2   8    14118.80    13824.54    343.89 o
  -5  -2   8     1102.59     1148.03     34.47 o
  -4  -2   8     1059.80     1197.75     39.65 o
  -3  -2   8     4433.57     4179.80     47.79 o
  -2  -2   8     3918.03     3850.19     46.96 o
  -1  -2   8      312.71      242.45     49.48 o
   0  -2   8     2078.82     2452.46     34.57 o
   1  -2   8     8791.61     8846.81     48.98 o
   2  -2   8     4321.23     4157.19     41.56 o
   3  -2   8      422.31      414.33     26.81 o
   4  -2   8     1840.09     1953.16     43.62 o
   5  -2   8       42.24       43.01     25.94 o
   6  -2   8       12.94       27.00     25.29 o
   7  -2   8      439.14      365.23     23.17 o
   8  -2   8       78.51       97.15     28.41 o
   9  -2   8     1242.01     1363.20     37.29 o
  10  -2   8      921.58      962.25     33.89 o
  11  -2   8      351.95      375.13     38.72 o
 -14  -1   8      495.50      476.93    115.04 o
 -13  -1   8      200.51      174.14     65.97 o
 -12  -1   8       56.79       70.19     27.22 o
 -11  -1   8      713.19      768.94     31.41 o
 -10  -1   8     1281.18     1265.96     29.73 o
  -9  -1   8      286.51      298.10     25.38 o
  -8  -1   8      853.25      886.93     34.05 o
  -7  -1   8     5884.70     5998.67     70.10 o
  -6  -1   8       62.30       83.29     28.38 o
  -5  -1   8     2154.54     2301.04     39.23 o
  -4  -1   8     4317.32     4325.46     48.66 o
  -3  -1   8       39.76       64.32     47.01 o
  -2  -1   8        3.43       21.00     20.19 o
  -1  -1   8     2350.49     2473.49     34.29 o
   0  -1   8       92.40       47.86     27.64 o
   1  -1   8       15.54       53.66     28.99 o
   2  -1   8     1403.04     1395.59     34.26 o
   3  -1   8     3552.04     3636.11     48.37 o
   4  -1   8      284.35      341.12     26.21 o
   5  -1   8      181.19      200.94     29.64 o
   6  -1   8     1409.58     1444.19     33.91 o
   7  -1   8      748.89      782.26     34.51 o
   8  -1   8     1071.60     1152.78     35.54 o
   9  -1   8     4076.87     4051.08     88.18 o
  10  -1   8     2976.81     2880.46     70.34 o
  11  -1   8        0.40       17.36     29.68 o
 -14   0   8        5.84       -1.72     39.17 o
 -13   0   8       31.34       36.06     43.42 o
 -12   0   8     1812.52     1732.88     36.41 o
 -11   0   8     2737.77     2881.92     43.17 o
 -10   0   8     1078.60     1105.23     96.07 o
  -9   0   8       70.65       42.85     29.29 o
  -8   0   8       22.33       11.78     25.36 o
  -7   0   8     1228.18     1184.12     34.25 o
  -6   0   8     1519.88     1442.60     37.83 o
  -5   0   8      136.03      189.23     32.95 o
  -4   0   8      399.34      402.80     30.92 o
  -3   0   8     1029.36      943.48     28.90 o
  -2   0   8     8001.84     8118.50     54.42 o
  -1   0   8     1173.10     1161.07     32.91 o
   0   0   8     1489.39     1441.99     34.84 o
   1   0   8      947.56      927.43     28.99 o
   2   0   8     1633.15     1656.16     27.73 o
   3   0   8     9558.51     9697.95     82.43 o
   4   0   8     5112.07     5185.18     34.81 o
   5   0   8     1236.45     1202.15     27.85 o
   6   0   8     2737.01     2843.51     32.59 o
   7   0   8       14.04       29.61     23.82 o
   8   0   8     1599.73     1592.99     30.78 o
   9   0   8     3060.59     3077.88     77.32 o
  10   0   8      534.06      505.54     37.56 o
  11   0   8        3.12       14.02     48.98 o
 -14   1   8        2.65       43.71     56.90 o
 -13   1   8       18.72       77.02     56.49 o
 -12   1   8     1728.80     1702.48     40.18 o
 -11   1   8      818.00      878.10     36.14 o
 -10   1   8      109.98       91.79     32.49 o
  -9   1   8     1891.37     1900.26     42.56 o
  -8   1   8     3539.75     3589.89     87.83 o
  -7   1   8     4784.30     4465.26     54.43 o
  -6   1   8      385.39      354.54     31.84 o
  -5   1   8       73.46      138.95     31.73 o
  -4   1   8       94.67       70.14     26.13 o
  -3   1   8     3591.55     3938.55     44.57 o
  -2   1   8        0.28       28.13     28.39 o
  -1   1   8     3337.65     3348.95     48.22 o
   0   1   8    15320.34    15112.77    166.24 o
   1   1   8     1706.88     1739.63     30.66 o
   2   1   8     3714.04     3582.15     33.71 o
   3   1   8     3145.49     3120.27     30.61 o
   4   1   8      463.95      468.57     24.33 o
   5   1   8     7232.20     7344.65     76.89 o
   6   1   8     3555.60     3644.74     52.76 o
   7   1   8      373.44      440.85     26.27 o
   8   1   8        1.07        8.34     25.56 o
   9   1   8       98.47      111.71     27.80 o
  10   1   8        0.05       -1.01     28.63 o
 -13   2   8       27.19       22.64     49.48 o
 -12   2   8        0.62        2.06     41.99 o
 -11   2   8      481.56      489.58     34.32 o
 -10   2   8       11.60       20.16     27.11 o
  -9   2   8     1001.15     1047.38     70.10 o
  -8   2   8     1942.10     1918.55     58.14 o
  -7   2   8      114.18      106.38     36.74 o
  -6   2   8       80.78       90.67     36.44 o
  -5   2   8     1223.21     1255.95     40.24 o
  -4   2   8     3345.93     3449.82     43.67 o
  -3   2   8      344.51      336.96     29.93 o
  -2   2   8     1668.49     1583.63     31.99 o
  -1   2   8    13905.21    13179.23    122.57 o
   0   2   8     9714.80     9808.63     90.58 o
   1   2   8       25.93       21.79     20.68 o
   2   2   8     5266.55     5337.62     67.39 o
   3   2   8      102.81      110.09     25.04 o
   4   2   8     5790.94     5708.54     59.20 o
   5   2   8     2341.90     2389.42     30.76 o
   6   2   8     3332.06     3356.17     50.83 o
   7   2   8     2643.05     2684.19     39.64 o
   8   2   8      541.63      547.91     28.20 o
   9   2   8       60.37       72.69     28.56 o
  10   2   8        1.89       26.53     33.40 o
 -13   3   8     1138.52     1071.46     53.60 o
 -12   3   8      815.77      875.68     57.73 o
 -11   3   8     4377.27     4279.71     48.47 o
 -10   3   8        0.86       13.17     38.43 o
  -9   3   8      155.04      168.37     27.69 o
  -8   3   8        8.13       27.59     29.59 o
  -7   3   8      719.12      705.80     33.05 o
  -6   3   8       22.16       33.78     25.36 o
  -5   3   8     3815.90     3971.16     79.58 o
  -4   3   8     9972.65     9782.17     74.35 o
  -3   3   8     1701.77     1803.18     38.36 o
  -2   3   8    10782.50    10722.59     58.39 o
  -1   3   8     9349.43     9151.86    154.86 o
   0   3   8       67.77       82.02     27.60 o
   1   3   8     1824.45     1729.32     31.33 o
   2   3   8     1750.86     1746.26     33.54 o
   3   3   8      418.52      402.68     22.62 o
   4   3   8       13.55       32.47     20.71 o
   5   3   8      791.55      813.32     26.24 o
   6   3   8     1569.27     1621.80     32.20 o
   7   3   8      981.12      957.63     32.22 o
   8   3   8       46.83      104.94     30.12 o
   9   3   8      411.77      415.90     52.16 o
 -13   4   8      603.83      687.92     85.77 o
 -12   4   8     2003.60     1866.16     98.96 o
 -11   4   8     1453.48     1443.08     46.94 o
 -10   4   8      310.06      321.51     41.11 o
  -9   4   8      155.72      191.99     39.06 o
  -8   4   8      303.64      285.68     38.75 o
  -7   4   8     2297.75     2335.41     77.52 o
  -6   4   8     1154.33     1176.23     42.56 o
  -5   4   8     9388.43     9360.31    126.59 o
  -4   4   8     9662.73     9580.36     66.12 o
  -3   4   8       28.26       45.28     28.37 o
  -2   4   8     1462.52     1443.12     41.24 o
  -1   4   8      166.78      157.85     38.70 o
   0   4   8      349.64      397.49     52.78 o
   1   4   8     4976.26     4906.81     73.40 o
   2   4   8      212.38      218.18     33.47 o
   3   4   8     2520.88     2549.92     39.98 o
   4   4   8      768.20      770.49     31.36 o
   5   4   8        1.44       13.00     35.07 o
   6   4   8       67.28       71.55     28.22 o
   7   4   8      486.59      566.24     36.29 o
   8   4   8      501.85      556.02     39.12 o
   9   4   8       11.29       23.75     40.41 o
 -13   5   8        2.36       40.67     46.92 o
 -12   5   8      473.70      425.66     38.38 o
 -11   5   8     1336.39     1298.82     39.40 o
 -10   5   8      388.62      428.95     73.81 o
  -9   5   8      417.80      387.75     41.23 o
  -8   5   8     2109.62     2147.09     58.96 o
  -7   5   8       60.37       78.76     43.30 o
  -6   5   8      388.10      360.02     32.62 o
  -5   5   8     8715.97     8587.80    116.12 o
  -4   5   8      724.41      767.77     35.24 o
  -3   5   8      582.76      623.98     36.29 o
  -2   5   8      688.96      685.64     42.02 o
  -1   5   8      155.94      187.20     50.31 o
   0   5   8      387.38      381.00     52.78 o
   1   5   8      155.81      242.45     53.60 o
   2   5   8     2800.05     2819.56     52.78 o
   3   5   8     1064.00     1126.09     47.60 o
   4   5   8       58.40       37.86     36.16 o
   5   5   8      690.05      672.97     39.52 o
   6   5   8     1169.53     1207.69     39.93 o
   7   5   8     1356.97     1299.52     36.97 o
   8   5   8       68.35       99.32     32.11 o
 -12   6   8      105.02      210.56     46.36 o
 -11   6   8     1813.40     1835.23     42.20 o
 -10   6   8      224.38      272.77     39.17 o
  -9   6   8     2306.78     2339.50     92.78 o
  -8   6   8     1086.92     1048.52     70.51 o
  -7   6   8        6.92       53.89     38.19 o
  -6   6   8      697.09      698.77     37.50 o
  -5   6   8      778.95      770.09     34.07 o
  -4   6   8      879.11      915.92     41.86 o
  -3   6   8     1158.99     1167.91     47.68 o
  -2   6   8       21.05       59.38     51.95 o
  -1   6   8      432.55      432.95     54.43 o
   0   6   8      266.59      242.45     37.11 o
   1   6   8      216.29      225.14     54.43 o
   2   6   8        7.85       -1.65     38.76 o
   3   6   8     1390.44     1366.48     59.38 o
   4   6   8       96.60      133.60     57.73 o
   5   6   8     1076.07     1074.51     44.97 o
   6   6   8      613.65      637.97     42.32 o
   7   6   8       61.35       53.08     30.88 o
   8   6   8      878.52      850.52     47.93 o
 -12   7   8     1438.81     1307.35     51.60 o
 -11   7   8       23.02       42.26     45.19 o
 -10   7   8      698.75      761.59     45.48 o
  -9   7   8     1144.96     1164.14     45.77 o
  -8   7   8      203.35      217.81     40.52 o
  -7   7   8      549.31      519.17     40.52 o
  -6   7   8     1382.12     1388.98     39.90 o
  -5   7   8      513.04      483.40     33.32 o
  -4   7   8       75.05       92.92     32.57 o
  -3   7   8      156.96      150.57     42.16 o
  -2   7   8     1590.00     1568.53     61.85 o
  -1   7   8     1652.83     1660.07     61.85 o
   0   7   8      308.49      303.48     38.76 o
   1   7   8      399.31      378.53     39.58 o
   2   7   8     5820.90     5669.63     77.52 o
   3   7   8     1133.35     1238.66     61.03 o
   4   7   8        1.26      -57.73     57.73 o
   5   7   8     1486.39     1547.09     51.13 o
   6   7   8        3.45       50.68     38.00 o
   7   7   8      132.44      130.18     36.61 o
 -11   8   8       82.33      128.24     37.99 o
 -10   8   8      503.89      404.37     38.72 o
  -9   8   8      719.00      690.28     39.16 o
  -8   8   8      526.27      571.15     43.44 o
  -7   8   8     1013.66     1056.25     41.36 o
  -6   8   8     1133.20     1194.81     43.39 o
  -5   8   8        1.00       -1.78     36.89 o
  -4   8   8      631.95      730.18     42.82 o
  -3   8   8      375.08      379.35     56.90 o
  -2   8   8      162.26      193.80     54.43 o
  -1   8   8       62.63       97.31     54.43 o
   0   8   8        7.89       84.12     55.25 o
   1   8   8     3805.18     3678.87     72.57 o
   2   8   8     1856.27     1810.16     51.95 o
   3   8   8      227.25      237.51     58.55 o
   4   8   8     1068.11     1061.35     49.48 o
   5   8   8       69.21       74.22     44.53 o
   6   8   8       53.54       79.99     45.36 o
 -11   9   8       69.79       85.35     47.82 o
 -10   9   8       38.23       23.92     46.07 o
  -9   9   8       22.39       -6.76     43.72 o
  -8   9   8       25.26       10.23     41.97 o
  -7   9   8       81.41       76.10     36.62 o
  -6   9   8      203.91      238.76     35.23 o
  -5   9   8      695.94      672.79     39.88 o
  -4   9   8      362.86      418.17     45.43 o
  -3   9   8        2.42       57.73     56.08 o
  -2   9   8     1637.60     1653.47     52.78 o
  -1   9   8      654.78      771.89     61.03 o
   0   9   8      944.98      838.69     62.68 o
   1   9   8      669.42      537.69     62.68 o
   2   9   8      342.55      291.11     44.53 o
   3   9   8       36.45       47.01     61.03 o
   4   9   8      125.56      170.71     62.68 o
   5   9   8      231.74      295.23     68.45 o
 -10  10   8      379.50      442.47     49.56 o
  -9  10   8      412.46      438.15     40.96 o
  -8  10   8      306.13      315.65     42.34 o
  -7  10   8     1070.61     1102.11     43.78 o
  -6  10   8       34.92       41.89     40.50 o
  -5  10   8      274.41      260.16     41.14 o
  -4  10   8      133.99      105.56     59.38 o
  -3  10   8     2193.88     2171.36     56.90 o
  -2  10   8     3551.46     3730.82     76.69 o
  -1  10   8       34.90       41.23     42.06 o
   0  10   8       19.78      -24.74     42.88 o
   1  10   8       44.48       14.84     63.50 o
   2  10   8      473.03      480.78     64.32 o
   3  10   8       25.37       55.25     45.36 o
   4  10   8       27.95       21.44     47.01 o
  -8  11   8     1283.69     1207.80     52.24 o
  -7  11   8        5.36        7.60     38.24 o
  -6  11   8      707.90      691.63     45.51 o
  -5  11   8      223.24      201.28     48.23 o
  -4  11   8       31.92       -0.82     62.68 o
  -3  11   8     2037.79     2011.38     71.75 o
  -2  11   8      363.77      343.89     47.01 o
  -1  11   8       84.30      112.98     64.32 o
   0  11   8      202.35      194.62     63.50 o
   1  11   8      227.03      177.30     47.83 o
   2  11   8       36.07       20.62     66.80 o
  -7  12   8      414.99      391.87     42.84 o
  -6  12   8      801.84      803.23     49.40 o
  -5  12   8      285.81      301.83     67.62 o
  -4  12   8       36.07       56.90     66.80 o
  -3  12   8       80.41      100.61     66.80 o
  -2  12   8      368.69      340.59     49.48 o
  -1  12   8      415.76      431.30     67.62 o
   0  12   8       28.47       38.76     67.62 o
   0 -17   9      871.91      844.92     58.55 o
   1 -17   9      772.42      670.46     70.92 o
  -4 -16   9       77.41       76.51     48.11 o
  -3 -16   9     1510.65     1449.86    107.21 o
  -2 -16   9      615.27      576.85     49.07 o
  -1 -16   9       22.46       44.53     46.07 o
   0 -16   9        9.16      -18.97     32.66 o
   1 -16   9      670.85      696.20     47.46 o
   2 -16   9      256.35      241.83     38.72 o
   3 -16   9       82.12       64.37     38.12 o
   4 -16   9      143.43      129.90     38.44 o
  -6 -15   9      151.34      171.56     40.10 o
  -5 -15   9        1.18       61.17     38.21 o
  -4 -15   9      878.40      851.54     36.44 o
  -3 -15   9     1387.58     1279.43     46.59 o
  -2 -15   9      986.77      972.07     40.78 o
  -1 -15   9     1209.26     1221.41     81.23 o
   0 -15   9       12.21       28.86     61.03 o
   1 -15   9      429.27      361.58     37.35 o
   2 -15   9      716.92      683.56     34.11 o
   3 -15   9      291.60      228.90     69.27 o
   4 -15   9     2739.51     2587.29     54.84 o
   5 -15   9      372.25      375.05     54.43 o
   6 -15   9        8.57       38.00     61.85 o
  -7 -14   9      328.61      370.71     39.93 o
  -6 -14   9      653.90      573.13     47.81 o
  -5 -14   9        6.24       -0.41     44.32 o
  -4 -14   9       77.13      125.76     44.32 o
  -3 -14   9      479.05      471.72     44.53 o
  -2 -14   9     2349.56     2457.72     49.86 o
  -1 -14   9      564.54      541.42     35.97 o
   0 -14   9      342.39      364.51     61.03 o
   1 -14   9     2225.34     2234.67     83.29 o
   2 -14   9        2.05       -7.50     33.71 o
   3 -14   9     1823.39     1942.11     37.32 o
   4 -14   9     1948.33     1949.36     54.02 o
   5 -14   9      514.07      522.14     38.12 o
   6 -14   9      578.93      527.90     33.82 o
   7 -14   9      572.52      570.52     40.70 o
  -8 -13   9       70.91       64.26     63.91 o
  -7 -13   9      606.11      653.56     40.22 o
  -6 -13   9      625.48      662.99     46.06 o
  -5 -13   9     1063.08     1107.06     46.36 o
  -4 -13   9      183.92      233.69     34.32 o
  -3 -13   9     1387.75     1340.18     39.22 o
  -2 -13   9     1674.25     1795.84     45.48 o
  -1 -13   9       49.85        4.95     38.49 o
   0 -13   9      977.79      999.88     37.24 o
   1 -13   9      192.99      258.34     39.94 o
   2 -13   9     1563.22     1630.19     46.06 o
   3 -13   9      606.37      666.28     41.97 o
   4 -13   9       22.39      -45.36     45.36 o
   5 -13   9      477.43      481.22     43.72 o
   6 -13   9      530.26      621.52     45.17 o
   7 -13   9      487.86      433.87     51.13 o
   8 -13   9        1.83       23.04     37.83 o
  -9 -12   9       88.03       79.82     47.52 o
  -8 -12   9        0.62      -11.11     31.78 o
  -7 -12   9      446.68      409.65     68.86 o
  -6 -12   9     1489.15     1553.74     40.82 o
  -5 -12   9     2355.22     2394.98    146.38 o
  -4 -12   9       34.58       54.72     45.36 o
  -3 -12   9      533.57      522.41     36.70 o
  -2 -12   9      106.82      110.20     37.11 o
  -1 -12   9     1594.13     1557.81     61.03 o
   0 -12   9      962.04     1004.94    113.39 o
   1 -12   9       46.82       49.21     43.30 o
   2 -12   9      608.90      622.68     29.14 o
   3 -12   9     1719.46     1667.00     44.02 o
   4 -12   9      398.63      418.54     52.78 o
   5 -12   9      668.47      660.81     35.80 o
   6 -12   9       10.99      -15.61     30.03 o
   7 -12   9      222.92      302.19     43.14 o
   8 -12   9       28.58       63.68     36.74 o
   9 -12   9       16.30       45.20     32.30 o
 -10 -11   9      171.04      142.89     39.76 o
  -9 -11   9      918.32      846.45     39.93 o
  -8 -11   9       45.57       96.07     43.15 o
  -7 -11   9      357.54      368.09     37.52 o
  -6 -11   9     2629.07     2711.58     42.58 o
  -5 -11   9       60.45      111.12     38.77 o
  -4 -11   9      126.39      130.52     31.42 o
  -3 -11   9     1964.20     2069.05     42.88 o
  -2 -11   9     1391.47     1413.86     69.27 o
  -1 -11   9     3090.20     3127.16     55.25 o
   0 -11   9       91.96      104.81     31.12 o
   1 -11   9     3108.92     3151.41     60.61 o
   2 -11   9     2411.46     2472.82     36.44 o
   3 -11   9     3635.79     3591.11     43.17 o
   4 -11   9     1588.07     1579.35     36.45 o
   5 -11   9     1164.57     1176.09     39.17 o
   6 -11   9     1069.51     1058.58     35.63 o
   7 -11   9       23.78       48.71     40.81 o
   8 -11   9      660.71      677.92     29.40 o
   9 -11   9      605.71      592.88     39.02 o
 -10 -10   9      526.06      465.94     66.80 o
  -9 -10   9        3.96       39.17     43.73 o
  -8 -10   9       19.23       25.65     33.22 o
  -7 -10   9     1631.78     1603.28     45.19 o
  -6 -10   9       23.78       45.31     38.47 o
  -5 -10   9        3.91       20.61     38.75 o
  -4 -10   9      842.42      802.59     34.28 o
  -3 -10   9      846.65      880.38     33.47 o
  -2 -10   9      444.52      426.46     37.52 o
  -1 -10   9     2031.21     1968.06     68.45 o
   0 -10   9       46.32       31.13     28.82 o
   1 -10   9     1260.90     1319.29     34.47 o
   2 -10   9      493.24      471.01     27.41 o
   3 -10   9     1504.15     1455.00     63.91 o
   4 -10   9     1962.79     1951.00     47.83 o
   5 -10   9      919.20      923.75     34.42 o
   6 -10   9       40.87      116.84     32.01 o
   7 -10   9     2258.70     2307.08     70.92 o
   8 -10   9        6.15       55.82     29.68 o
   9 -10   9     1203.16     1054.58     39.89 o
  10 -10   9     1910.33     1753.46     35.85 o
 -11  -9   9      581.92      683.15     44.82 o
 -10  -9   9      503.91      525.14     47.42 o
  -9  -9   9      218.44      213.59     43.71 o
  -8  -9   9        0.09      -55.25     55.25 o
  -7  -9   9     2452.54     2399.95    118.75 o
  -6  -9   9     3122.91     3132.24     42.60 o
  -5  -9   9       15.66       46.19     30.36 o
  -4  -9   9        1.32       48.83     28.68 o
  -3  -9   9       42.85       55.52     35.28 o
  -2  -9   9     3032.01     3083.75     39.78 o
  -1  -9   9     2040.55     2125.78    124.94 o
   0  -9   9     1992.75     2081.15     44.53 o
   1  -9   9     6145.29     6300.34     52.77 o
   2  -9   9     2417.13     2405.87     42.86 o
   3  -9   9     3352.91     3272.58     76.69 o
   4  -9   9      861.40      904.44     42.47 o
   5  -9   9      535.14      528.56     32.01 o
   6  -9   9     3525.56     3589.22    133.18 o
   7  -9   9     1332.48     1269.95     31.80 o
   8  -9   9       59.49       71.56     43.97 o
   9  -9   9     1730.51     1710.26     32.86 o
  10  -9   9      610.67      583.53     29.04 o
 -12  -8   9      506.18      473.13     40.63 o
 -11  -8   9      307.66      295.41     29.61 o
 -10  -8   9        1.04       18.14     42.57 o
  -9  -8   9      117.12      135.84     32.49 o
  -8  -8   9     2205.29     2178.31     91.54 o
  -7  -8   9     7652.77     7845.94     84.12 o
  -6  -8   9     1743.11     1778.41     55.67 o
  -5  -8   9     2439.49     2315.60     55.67 o
  -4  -8   9      352.22      390.65     30.20 o
  -3  -8   9      271.30      277.72     29.43 o
  -2  -8   9     1591.23     1543.33     61.85 o
  -1  -8   9     1186.33     1195.96     47.83 o
   0  -8   9    19099.33    18953.93     78.14 o
   1  -8   9    10543.05    10461.90    152.15 o
   2  -8   9      976.88     1005.58     32.44 o
   3  -8   9     4382.49     4416.95     48.40 o
   4  -8   9      430.75      442.69     27.41 o
   5  -8   9      953.11      972.53     55.25 o
   6  -8   9     3223.74     3208.33     30.63 o
   7  -8   9     1691.99     1735.04     46.28 o
   8  -8   9      108.80      138.19     29.40 o
   9  -8   9       44.59       39.78     31.10 o
  10  -8   9       47.36       66.63     28.76 o
 -12  -7   9        0.26       17.15     32.82 o
 -11  -7   9      223.75      250.53     28.83 o
 -10  -7   9      734.98      718.82     32.36 o
  -9  -7   9      101.01      108.36     32.78 o
  -8  -7   9     2276.35     2264.37     38.62 o
  -7  -7   9       64.45       76.20     29.59 o
  -6  -7   9      857.79      864.26     54.43 o
  -5  -7   9        2.69       35.00     57.73 o
  -4  -7   9     3395.45     3278.34     38.19 o
  -3  -7   9    11141.49    10963.18    227.61 o
  -2  -7   9     2945.53     2792.14     68.45 o
  -1  -7   9     6176.81     6319.64     68.45 o
   0  -7   9     7658.45     7577.70     53.65 o
   1  -7   9     4608.51     4832.31    143.08 o
   2  -7   9      439.13      470.68     44.94 o
   3  -7   9     1872.19     1861.59     60.20 o
   4  -7   9       34.79       34.12     28.98 o
   5  -7   9      151.05      183.12     26.06 o
   6  -7   9     3106.28     2974.97     39.56 o
   7  -7   9     1518.82     1568.97     34.90 o
   8  -7   9      299.50      313.59     27.10 o
   9  -7   9      436.15      465.32     31.31 o
  10  -7   9       20.19       31.13     28.42 o
 -12  -6   9      314.37      343.67     37.45 o
 -11  -6   9     1786.98     1759.47     64.04 o
 -10  -6   9     2077.73     2110.77     32.90 o
  -9  -6   9      908.34      918.68     89.48 o
  -8  -6   9      621.01      617.28     38.77 o
  -7  -6   9      312.75      321.15     31.24 o
  -6  -6   9      269.07      267.12     29.43 o
  -5  -6   9     1331.71     1267.74     34.67 o
  -4  -6   9    22003.23    21843.38    514.18 o
  -3  -6   9    16143.83    15858.42    229.26 o
  -2  -6   9       28.04       64.92     30.51 o
  -1  -6   9     1819.77     1708.97     36.45 o
   0  -6   9     1298.25     1364.77     39.94 o
   1  -6   9      512.33      539.06     27.41 o
   2  -6   9      455.91      393.43     26.53 o
   3  -6   9     1739.59     1760.71     53.60 o
   4  -6   9     2344.28     2294.01     39.58 o
   5  -6   9      669.19      751.00     30.84 o
   6  -6   9      897.64     1024.08     33.30 o
   7  -6   9      925.93      887.03     32.93 o
   8  -6   9      146.86      145.85     28.61 o
   9  -6   9      244.30      261.40     30.88 o
  10  -6   9       33.06       55.81     31.82 o
  11  -6   9      251.00      239.34     34.48 o
 -13  -5   9        0.97       11.20     39.04 o
 -12  -5   9      192.62      187.96     36.98 o
 -11  -5   9     1905.09     1931.38     36.71 o
 -10  -5   9     2048.65     2088.16     33.45 o
  -9  -5   9     2328.75     2487.29    119.58 o
  -8  -5   9      126.17      136.34     31.49 o
  -7  -5   9     6238.25     6161.70    102.26 o
  -6  -5   9      984.05      953.86     39.58 o
  -5  -5   9     3704.26     3691.24     66.80 o
  -4  -5   9    22287.10    21623.99    557.07 o
  -3  -5   9     1719.82     1578.93     44.94 o
  -2  -5   9      200.13      213.38     30.47 o
  -1  -5   9     2513.66     2716.22     57.73 o
   0  -5   9       81.49      129.24     29.43 o
   1  -5   9     1437.26     1518.87     35.07 o
   2  -5   9      164.77      191.45     35.28 o
   3  -5   9     3969.48     3837.93     42.95 o
   4  -5   9     4795.38     4806.94     76.37 o
   5  -5   9      188.45      216.59     25.89 o
   6  -5   9        2.32        7.50     23.63 o
   7  -5   9      176.77      179.59     28.30 o
   8  -5   9      401.84      437.29     27.03 o
   9  -5   9      474.86      480.61     47.86 o
  10  -5   9      272.22      241.01     28.63 o
  11  -5   9        2.15      -18.56     34.11 o
 -13  -4   9      483.84      432.15     34.72 o
 -12  -4   9       25.13       86.85     28.28 o
 -11  -4   9      223.49      221.63     31.29 o
 -10  -4   9     2858.73     2906.43     41.93 o
  -9  -4   9     2099.66     2167.25     33.82 o
  -8  -4   9     4178.18     4259.53     41.11 o
  -7  -4   9     2433.71     2461.20     43.44 o
  -6  -4   9     1213.39     1130.98     39.06 o
  -5  -4   9     4812.19     4828.51     94.84 o
  -4  -4   9     1308.94     1323.60     31.49 o
  -3  -4   9        5.16        7.13     28.82 o
  -2  -4   9     3492.05     3749.62     44.85 o
  -1  -4   9       51.31       63.16     28.47 o
   0  -4   9      454.20      437.71     36.44 o
   1  -4   9       42.00       79.71     29.26 o
   2  -4   9     1372.90     1329.58     27.07 o
   3  -4   9     2434.28     2374.11     37.93 o
   4  -4   9      665.52      624.70     24.81 o
   5  -4   9     1242.76     1205.11     35.90 o
   6  -4   9     1938.25     2019.41     40.67 o
   7  -4   9     3876.17     3956.56     38.44 o
   8  -4   9     2014.30     2040.97     34.09 o
   9  -4   9      640.17      616.42     28.55 o
  10  -4   9       67.59       92.24     36.50 o
  11  -4   9       91.01       82.08     38.39 o
 -13  -3   9     1540.99     1503.23     37.63 o
 -12  -3   9      148.82      146.13     37.11 o
 -11  -3   9      649.18      663.52     31.59 o
 -10  -3   9      774.03      792.86     29.76 o
  -9  -3   9       81.34       91.64     23.64 o
  -8  -3   9     1393.37     1405.25     40.82 o
  -7  -3   9     2165.53     2107.48     67.62 o
  -6  -3   9      226.15      275.32     29.43 o
  -5  -3   9     1862.05     1854.69     36.26 o
  -4  -3   9      580.03      615.21     53.60 o
  -3  -3   9      343.16      319.00     26.22 o
  -2  -3   9      857.14      978.54     30.03 o
  -1  -3   9      814.73      877.45     53.60 o
   0  -3   9       93.12      178.53     28.66 o
   1  -3   9      508.20      533.17     27.15 o
   2  -3   9     1105.29     1091.62     29.11 o
   3  -3   9     2521.39     2487.32     37.88 o
   4  -3   9     1387.72     1402.62     30.82 o
   5  -3   9      978.35      976.68     27.06 o
   6  -3   9     5463.28     5502.85     84.60 o
   7  -3   9     1683.95     1719.34     31.27 o
   8  -3   9      400.24      411.82     37.25 o
   9  -3   9      888.09      893.47     32.57 o
  10  -3   9      907.48      834.38     31.63 o
  11  -3   9        1.75       12.15     34.07 o
 -13  -2   9      433.91      405.39     40.21 o
 -12  -2   9      114.95      100.56     36.83 o
 -11  -2   9      270.61      255.62     35.66 o
 -10  -2   9       22.66       48.16     32.97 o
  -9  -2   9       14.83       19.82     31.99 o
  -8  -2   9       21.56       55.66     35.28 o
  -7  -2   9        0.14       -2.72     28.38 o
  -6  -2   9     2824.92     2853.83     36.44 o
  -5  -2   9     4441.21     4367.54     62.68 o
  -4  -2   9       81.74       92.63     29.43 o
  -3  -2   9      257.44      288.45     36.15 o
  -2  -2   9     1071.41     1037.20     34.64 o
  -1  -2   9       77.72       91.40     33.50 o
   0  -2   9        2.73       23.78     21.63 o
   1  -2   9       37.50       49.98     29.20 o
   2  -2   9    21883.81    22261.69    146.09 o
   3  -2   9    14236.62    14467.53    263.45 o
   4  -2   9     6084.09     6039.89     45.02 o
   5  -2   9       21.48       14.78     25.32 o
   6  -2   9      795.33      829.43     32.80 o
   7  -2   9      230.46      255.52     27.20 o
   8  -2   9      868.93      898.64     31.37 o
   9  -2   9     1480.82     1501.80     59.69 o
  10  -2   9      878.66      836.10     31.63 o
 -13  -1   9      336.86      404.36     45.44 o
 -12  -1   9      111.24      160.67     42.57 o
 -11  -1   9       17.15       35.34     30.33 o
 -10  -1   9       39.01       72.24     28.88 o
  -9  -1   9      594.12      593.29     30.35 o
  -8  -1   9       21.14       35.18     26.54 o
  -7  -1   9       61.91       48.74     32.57 o
  -6  -1   9     3895.14     3995.20     47.23 o
  -5  -1   9       46.70       39.24     42.06 o
  -4  -1   9     6918.02     6923.93     70.92 o
  -3  -1   9     7843.35     7845.09     55.00 o
  -2  -1   9      939.62      931.75     30.62 o
  -1  -1   9      893.25      923.90     27.91 o
   0  -1   9     1502.23     1530.56     31.42 o
   1  -1   9     5376.14     5426.28     86.09 o
   2  -1   9    12656.48    12565.77    139.32 o
   3  -1   9    14179.20    14124.86     59.81 o
   4  -1   9       22.08       26.93     25.40 o
   5  -1   9        1.77       27.62     25.41 o
   6  -1   9       23.83       60.20     22.05 o
   7  -1   9       29.16       63.69     27.81 o
   8  -1   9      154.52      148.34     24.43 o
   9  -1   9     1821.15     1839.36     36.02 o
  10  -1   9      604.18      571.08     34.65 o
 -13   0   9      349.40      337.36     46.33 o
 -12   0   9      200.81      218.04     43.30 o
 -11   0   9       25.98       40.00     39.07 o
 -10   0   9       24.96       58.00     27.69 o
  -9   0   9      180.79      179.94     30.51 o
  -8   0   9       18.54       41.71     25.05 o
  -7   0   9       91.67       72.26     36.72 o
  -6   0   9     1440.00     1383.33     33.62 o
  -5   0   9      534.08      510.35     33.14 o
  -4   0   9     5296.37     5101.60     60.88 o
  -3   0   9     3792.50     3963.62     42.67 o
  -2   0   9     3448.71     3512.45     74.87 o
  -1   0   9    18819.06    18368.42    208.07 o
   0   0   9      917.75      909.66     26.91 o
   1   0   9     4341.50     4262.67     43.03 o
   2   0   9     2765.08     2912.13     35.97 o
   3   0   9      304.13      330.09     30.46 o
   4   0   9       80.21       82.45     19.29 o
   5   0   9      159.45      157.19     22.10 o
   6   0   9     1502.80     1525.65     29.67 o
   7   0   9     1561.21     1629.18     51.21 o
   8   0   9      774.37      794.95     28.78 o
   9   0   9     1008.61      926.06     39.35 o
  10   0   9      521.50      479.28     39.35 o
 -13   1   9        2.91       28.45     41.65 o
 -12   1   9        0.31        1.66     44.12 o
 -11   1   9      539.08      507.97     30.03 o
 -10   1   9      500.36      480.68     33.99 o
  -9   1   9      554.90      567.77     39.94 o
  -8   1   9     3651.67     3581.38     40.52 o
  -7   1   9    12402.14    12079.87     65.45 o
  -6   1   9     2934.22     2865.66     41.77 o
  -5   1   9      516.87      496.79     33.55 o
  -4   1   9     1659.30     1708.62     32.54 o
  -3   1   9     3017.37     3248.01     41.21 o
  -2   1   9    21927.04    21261.30    181.84 o
  -1   1   9    22373.23    22545.29     86.77 o
   0   1   9     4940.87     4982.75     41.15 o
   1   1   9      417.04      414.44     22.79 o
   2   1   9      496.04      505.06     24.11 o
   3   1   9        5.60       20.17     24.94 o
   4   1   9      450.18      448.75     27.16 o
   5   1   9     2295.17     2329.53     30.21 o
   6   1   9     3727.53     3930.05     57.14 o
   7   1   9        5.44       25.62     22.48 o
   8   1   9      263.82      290.79     27.56 o
   9   1   9      394.80      356.12     37.28 o
  10   1   9      115.52      113.69     27.92 o
 -13   2   9       15.82       43.71     44.90 o
 -12   2   9       85.06      164.90     38.76 o
 -11   2   9      189.03      191.83     34.16 o
 -10   2   9      778.83      808.82     44.94 o
  -9   2   9      624.96      651.62     49.89 o
  -8   2   9     5618.42     5515.66     51.13 o
  -7   2   9     5213.63     5110.84     53.35 o
  -6   2   9      316.77      297.17     30.80 o
  -5   2   9     1838.29     1853.04     43.15 o
  -4   2   9      124.90      111.57     30.84 o
  -3   2   9     2157.96     2093.38     38.22 o
  -2   2   9     6672.35     6767.69     58.45 o
  -1   2   9    11552.01    11601.53    150.46 o
   0   2   9     8308.06     8344.44     93.20 o
   1   2   9       37.46       48.59     22.63 o
   2   2   9     1108.08     1099.78     27.16 o
   3   2   9     1840.80     1822.22     31.22 o
   4   2   9     1497.51     1492.52     27.96 o
   5   2   9     1768.61     1823.26     31.41 o
   6   2   9     1544.62     1513.04     36.37 o
   7   2   9      217.88      203.63     24.16 o
   8   2   9       59.50       56.40     24.95 o
   9   2   9      971.05      874.02     35.62 o
 -13   3   9       13.30       54.22     46.06 o
 -12   3   9     1110.70     1159.59     35.86 o
 -11   3   9     1572.40     1610.72     40.78 o
 -10   3   9     1532.60     1486.33     38.24 o
  -9   3   9     2006.10     1987.71     44.90 o
  -8   3   9     2951.06     2907.82     47.82 o
  -7   3   9      995.32      977.89     34.85 o
  -6   3   9     1619.49     1523.08     34.69 o
  -5   3   9     3978.32     3883.66     52.47 o
  -4   3   9     3632.59     3588.25     53.65 o
  -3   3   9     5166.37     5378.13     52.78 o
  -2   3   9       29.38       76.60     26.64 o
  -1   3   9     6100.66     5983.85     46.42 o
   0   3   9      710.28      662.59     31.02 o
   1   3   9     1088.30     1115.57     29.34 o
   2   3   9      899.75      881.09     31.34 o
   3   3   9      138.05      146.81     22.37 o
   4   3   9     1252.44     1240.83     33.65 o
   5   3   9      121.51      112.02     24.70 o
   6   3   9      136.40      146.12     25.38 o
   7   3   9      611.81      577.34     36.46 o
   8   3   9      871.49      850.13     34.01 o
   9   3   9      872.36      844.18     41.56 o
 -13   4   9      501.00      527.57     48.11 o
 -12   4   9     2361.42     2222.10     43.30 o
 -11   4   9     3909.70     3731.47     74.22 o
 -10   4   9       27.67       44.76     32.34 o
  -9   4   9        9.54       -9.07     28.57 o
  -8   4   9       22.47       60.60     31.57 o
  -7   4   9       24.54       39.97     31.57 o
  -6   4   9      708.88      740.12     30.32 o
  -5   4   9      167.15      199.14     37.89 o
  -4   4   9     4207.51     4164.47     49.26 o
  -3   4   9     2999.48     2903.08     44.77 o
  -2   4   9     2021.19     1908.19     39.08 o
  -1   4   9      214.15      177.82     38.33 o
   0   4   9      246.90      272.14     53.60 o
   1   4   9     1870.66     1920.66     47.83 o
   2   4   9      633.09      679.21     43.17 o
   3   4   9     1990.31     1911.93     39.89 o
   4   4   9      383.89      393.75     30.04 o
   5   4   9      354.35      359.55     30.97 o
   6   4   9      336.49      356.49     35.66 o
   7   4   9       26.72       48.26     30.41 o
   8   4   9      820.30      800.85     35.52 o
 -13   5   9      202.81      207.13     83.29 o
 -12   5   9     1930.58     1810.41     51.89 o
 -11   5   9      550.83      550.58     33.24 o
 -10   5   9      364.53      386.68     41.99 o
  -9   5   9        2.39      -28.04     39.65 o
  -8   5   9      296.18      283.48     40.52 o
  -7   5   9      485.69      516.99     39.94 o
  -6   5   9     1176.09     1188.25     43.72 o
  -5   5   9      679.11      714.65     35.38 o
  -4   5   9     1393.44     1386.63     37.12 o
  -3   5   9      456.09      465.15     36.16 o
  -2   5   9       79.25       89.00     41.05 o
  -1   5   9     1217.51     1188.35     58.55 o
   0   5   9     2323.32     2301.66     50.31 o
   1   5   9       22.43       50.31     37.11 o
   2   5   9     2983.95     3127.99     65.97 o
   3   5   9      623.34      625.10     56.90 o
   4   5   9      232.76      282.79     41.41 o
   5   5   9     1532.53     1544.34     38.70 o
   6   5   9     1613.95     1621.98     45.60 o
   7   5   9        4.06       -3.19     36.44 o
   8   5   9       24.32      -17.95     35.54 o
 -12   6   9        3.84      -36.64     47.52 o
 -11   6   9       11.69       42.28     36.58 o
 -10   6   9      278.23      352.43     42.06 o
  -9   6   9      360.11      386.71     36.40 o
  -8   6   9     1273.74     1410.93     45.77 o
  -7   6   9      354.98      374.44     41.11 o
  -6   6   9      219.93      268.17     39.94 o
  -5   6   9       23.35       34.49     32.75 o
  -4   6   9     1160.42     1254.36     41.13 o
  -3   6   9       57.63       58.78     37.71 o
  -2   6   9     1449.29     1401.94     61.85 o
  -1   6   9     2912.16     2889.66     68.45 o
   0   6   9      118.04       99.79     52.78 o
   1   6   9     1330.87     1265.87     58.55 o
   2   6   9        9.99        6.60     55.25 o
   3   6   9      128.23      179.78     56.90 o
   4   6   9       44.36       87.42     40.41 o
   5   6   9     2508.73     2582.42     78.42 o
   6   6   9     1106.65     1018.09     40.40 o
   7   6   9       21.01       39.64     33.38 o
 -12   7   9       50.40       53.60     48.40 o
 -11   7   9      109.27      116.28     46.65 o
 -10   7   9      338.69      314.99     45.19 o
  -9   7   9      456.82      511.94     44.32 o
  -8   7   9      114.03      140.67     41.97 o
  -7   7   9      147.60      167.90     40.82 o
  -6   7   9      357.50      404.19     36.82 o
  -5   7   9     3476.37     3532.46     52.01 o
  -4   7   9      648.00      629.64     42.70 o
  -3   7   9      309.96      339.77     56.08 o
  -2   7   9      412.79      457.69     57.73 o
  -1   7   9      462.22      547.58     41.23 o
   0   7   9     1473.94     1547.91     62.68 o
   1   7   9      513.37      565.73     42.88 o
   2   7   9      598.67      480.78     43.71 o
   3   7   9      307.33      285.34     42.06 o
   4   7   9       18.62       31.34     61.03 o
   5   7   9     1052.79      940.95     50.31 o
   6   7   9      428.06      326.57     68.45 o
 -11   8   9      161.83      104.63     48.11 o
 -10   8   9      192.18      161.13     38.98 o
  -9   8   9       27.30       36.12     44.02 o
  -8   8   9      157.81      142.26     43.73 o
  -7   8   9        9.04       -1.11     37.89 o
  -6   8   9     2524.57     2679.28     50.35 o
  -5   8   9     2307.61     2391.56     50.00 o
  -4   8   9       38.13       42.30     47.29 o
  -3   8   9       26.10       61.03     56.08 o
  -2   8   9       45.48       93.19     57.73 o
  -1   8   9      307.33      342.24     58.55 o
   0   8   9      852.84      757.87     61.85 o
   1   8   9     1713.53     1773.05     67.62 o
   2   8   9     4088.50     3981.52     77.52 o
   3   8   9      743.69      723.24     47.01 o
   4   8   9       54.36      115.45     63.50 o
   5   8   9      470.07      438.73     49.48 o
 -10   9   9       16.35       39.60     47.52 o
  -9   9   9      613.37      623.75     48.11 o
  -8   9   9      517.69      506.01     47.22 o
  -7   9   9      518.63      530.42     41.43 o
  -6   9   9     1701.58     1714.17     47.71 o
  -5   9   9      257.10      269.69     43.69 o
  -4   9   9      333.72      340.59     61.85 o
  -3   9   9        4.41       44.53     58.55 o
  -2   9   9      162.14      132.77     59.38 o
  -1   9   9      746.42      695.20     47.01 o
   0   9   9      272.68      230.08     59.38 o
   1   9   9     2558.13     2636.48     73.40 o
   2   9   9      913.93      964.04     66.80 o
   3   9   9       76.05       58.55     44.53 o
   4   9   9      368.98      412.34     66.80 o
  -9  10   9     1218.64     1092.61     54.52 o
  -8  10   9      281.64      272.94     47.82 o
  -7  10   9        0.47       -2.49     39.93 o
  -6  10   9        2.48        5.80     41.74 o
  -5  10   9       94.27      126.45     46.76 o
  -4  10   9       12.82        2.47     59.38 o
  -3  10   9      788.50      794.16     66.80 o
  -2  10   9     2462.54     2356.09     60.20 o
  -1  10   9     1352.58     1269.17     69.27 o
   0  10   9      129.73      151.74     45.36 o
   1  10   9      160.42      108.86     46.18 o
   2  10   9      130.76       67.62     47.83 o
   3  10   9      225.18      215.24     68.45 o
  -7  11   9      593.51      619.85     48.24 o
  -6  11   9       58.12       58.24     45.21 o
  -5  11   9      176.28      196.27     65.97 o
  -4  11   9      431.12      387.60     66.80 o
  -3  11   9     1043.78      936.00     69.27 o
  -2  11   9     2496.25     2398.15     75.87 o
  -1  11   9      194.37      145.97     47.01 o
   0  11   9       89.18      160.81     65.97 o
   1  11   9      196.47      265.54     67.62 o
  -5  12   9      189.03      232.56     70.92 o
  -4  12   9       70.75       27.21     69.27 o
  -3  12   9      311.18      272.97     69.27 o
  -2  12   9      163.63      143.49     69.27 o
  -3 -16  10      335.32      346.53     39.36 o
  -2 -16  10     1250.96     1148.99     44.53 o
  -1 -16  10        1.97      -32.32     55.25 o
   0 -16  10      601.22      557.03     48.11 o
   1 -16  10     1252.43     1136.95     49.27 o
   2 -16  10       30.62       17.24     37.68 o
   3 -16  10      137.84      190.67     47.81 o
   4 -16  10       31.55       54.43     47.23 o
  -5 -15  10        1.06       -2.29     38.28 o
  -4 -15  10      889.73      900.72    112.16 o
  -3 -15  10     4098.36     3842.81    142.26 o
  -2 -15  10     2566.39     2362.99     41.11 o
  -1 -15  10      150.87      202.23     44.31 o
   0 -15  10       74.37       40.41     43.71 o
   1 -15  10       65.99       22.94     35.69 o
   2 -15  10      284.08      362.19     74.22 o
   3 -15  10      127.37      136.68     37.18 o
   4 -15  10      441.47      447.75     33.24 o
   5 -15  10      643.40      615.43     48.11 o
   6 -15  10        3.21       80.77     46.94 o
  -7 -14  10      217.73      183.02     72.57 o
  -6 -14  10      182.10      204.57     57.31 o
  -5 -14  10        0.09       -6.73     35.20 o
  -4 -14  10     2001.67     2017.63     44.53 o
  -3 -14  10     1087.61     1154.49     42.88 o
  -2 -14  10      398.27      424.71     42.86 o
  -1 -14  10      672.44      744.22     44.94 o
   0 -14  10       38.34       59.24     34.42 o
   1 -14  10      807.14      741.25     38.02 o
   2 -14  10        1.45       38.35     40.41 o
   3 -14  10      393.14      376.67     54.43 o
   4 -14  10     1605.03     1665.96     42.20 o
   5 -14  10      290.49      287.68     46.07 o
   6 -14  10       13.47       43.71     47.01 o
   7 -14  10      330.19      396.28     48.40 o
  -8 -13  10      276.71      271.24     47.52 o
  -7 -13  10      541.59      463.85     34.69 o
  -6 -13  10     1034.73     1003.55     99.37 o
  -5 -13  10       58.15      146.23     42.27 o
  -4 -13  10       31.74       25.96     41.97 o
  -3 -13  10      115.43      180.18     33.55 o
  -2 -13  10       59.07       39.79     40.22 o
  -1 -13  10        2.89       10.18     32.95 o
   0 -13  10      108.64       59.45     40.81 o
   1 -13  10      418.23      447.75     30.58 o
   2 -13  10       78.93       66.56     28.28 o
   3 -13  10      276.73      293.88     34.48 o
   4 -13  10       21.30       72.54     34.48 o
   5 -13  10       96.42      104.52     30.61 o
   6 -13  10       94.66      131.25     42.06 o
   7 -13  10     1583.54     1494.83     65.15 o
   8 -13  10     1361.81     1241.56     52.48 o
  -9 -12  10      314.69      295.74     39.93 o
  -8 -12  10      531.28      473.75     34.11 o
  -7 -12  10      798.26      857.72    139.37 o
  -6 -12  10      111.68      123.44     35.09 o
  -5 -12  10     1299.84     1412.81     38.62 o
  -4 -12  10     1514.05     1498.60     44.89 o
  -3 -12  10      168.53      179.13     46.18 o
  -2 -12  10       54.26       55.94     39.06 o
  -1 -12  10     1531.86     1542.14     61.03 o
   0 -12  10       29.01       36.01     31.57 o
   1 -12  10       75.63      132.42     30.97 o
   2 -12  10       30.61      107.30     49.89 o
   3 -12  10       12.12       62.20     32.01 o
   4 -12  10     1754.41     1776.34     54.02 o
   5 -12  10      267.44      281.37     42.57 o
   6 -12  10      449.29      479.81     57.73 o
   7 -12  10     2367.29     2314.29    207.41 o
   8 -12  10        0.31       27.04     29.11 o
 -10 -11  10      177.06      179.69     48.11 o
  -9 -11  10       13.71       79.81     50.31 o
  -8 -11  10       12.84        2.89     44.32 o
  -7 -11  10       37.90       46.38     34.60 o
  -6 -11  10      300.07      295.27     41.40 o
  -5 -11  10     2594.52     2635.97     47.52 o
  -4 -11  10      223.49      262.28     40.00 o
  -3 -11  10      654.07      703.99     38.77 o
  -2 -11  10     1445.15     1425.14     86.59 o
  -1 -11  10     1010.33     1099.29     57.73 o
   0 -11  10      284.93      273.44     27.39 o
   1 -11  10     1822.92     1799.68    105.97 o
   2 -11  10      817.65      811.98     33.82 o
   3 -11  10     3132.63     3187.95    132.77 o
   4 -11  10     5504.58     5471.50    163.29 o
   5 -11  10      914.37      861.61    141.02 o
   6 -11  10      222.12      294.41     33.55 o
   7 -11  10       58.08       77.84     34.32 o
   8 -11  10      377.43      327.97     32.51 o
   9 -11  10      421.04      486.96     34.32 o
 -10 -10  10       23.23       66.39     36.61 o
  -9 -10  10      132.67      134.54     35.97 o
  -8 -10  10      914.65      904.47    108.44 o
  -7 -10  10     1084.13     1088.49     33.53 o
  -6 -10  10        0.85       33.45     31.88 o
  -5 -10  10      709.30      749.03     34.42 o
  -4 -10  10        0.34        8.47     30.80 o
  -3 -10  10     2812.51     2758.12     37.32 o
  -2 -10  10     2772.56     2891.25     44.61 o
  -1 -10  10      812.08      816.03     32.49 o
   0 -10  10     4236.84     4308.09    221.01 o
   1 -10  10     1533.93     1515.85     40.77 o
   2 -10  10     1029.09     1073.74     99.79 o
   3 -10  10     4820.31     4953.27    160.81 o
   4 -10  10     5519.53     5489.32     51.60 o
   5 -10  10      152.63      151.17     27.97 o
   6 -10  10       75.03       90.80     27.69 o
   7 -10  10        5.63       21.23     29.10 o
   8 -10  10        9.55       44.51     30.60 o
   9 -10  10      850.70      809.33     61.30 o
 -11  -9  10        3.69       50.76     41.12 o
 -10  -9  10       92.96      119.17     32.07 o
  -9  -9  10       47.92       66.80     42.88 o
  -8  -9  10      254.54      258.87     34.42 o
  -7  -9  10      230.00      255.84     29.41 o
  -6  -9  10     3963.39     4083.95     44.77 o
  -5  -9  10        4.16       -0.63     29.75 o
  -4  -9  10     1949.35     2022.73     42.25 o
  -3  -9  10     5424.02     5504.87    169.88 o
  -2  -9  10     1973.47     2015.04     68.04 o
  -1  -9  10     2987.92     3094.99     44.94 o
   0  -9  10      731.01      787.75     38.35 o
   1  -9  10       42.81       30.96     35.28 o
   2  -9  10      320.02      339.82     26.82 o
   3  -9  10     1280.98     1329.09     42.06 o
   4  -9  10      565.13      606.50     51.95 o
   5  -9  10       19.88       21.81     30.97 o
   6  -9  10      201.28      209.83     25.29 o
   7  -9  10     1453.53     1521.80     41.47 o
   8  -9  10        4.14      -25.63     34.57 o
   9  -9  10      169.27      145.49     32.32 o
  10  -9  10      663.97      628.52     35.80 o
 -12  -8  10        3.48       66.28     39.83 o
 -11  -8  10        1.27       30.84     31.42 o
 -10  -8  10      199.45      188.69     35.37 o
  -9  -8  10       59.95       99.68     43.30 o
  -8  -8  10       68.14       65.97     39.58 o
  -7  -8  10     7195.01     7419.13    112.57 o
  -6  -8  10     8293.51     8709.82     59.19 o
  -5  -8  10       43.28       93.68     30.10 o
  -4  -8  10      694.83      702.31     38.19 o
  -3  -8  10      748.41      767.47     37.89 o
  -2  -8  10     5715.99     5556.99     51.89 o
  -1  -8  10     4033.59     4123.80     43.54 o
   0  -8  10     4314.43     4483.15    228.02 o
   1  -8  10     4393.51     4341.35     43.91 o
   2  -8  10     1733.63     1722.64     35.86 o
   3  -8  10        0.32       10.92     35.86 o
   4  -8  10      431.59      396.26     27.69 o
   5  -8  10      529.30      535.22     32.01 o
   6  -8  10     3000.85     3143.23     39.36 o
   7  -8  10      505.37      521.90     32.63 o
   8  -8  10        0.89       10.12     26.66 o
   9  -8  10      322.32      323.92     32.40 o
  10  -8  10      114.03      101.60     33.66 o
 -12  -7  10       32.46       35.05     29.54 o
 -11  -7  10      429.70      489.32     39.00 o
 -10  -7  10     1130.16     1102.04     34.40 o
  -9  -7  10      740.90      751.09     35.86 o
  -8  -7  10     1489.54     1485.53     32.94 o
  -7  -7  10     7772.01     7809.66     82.47 o
  -6  -7  10      773.89      745.71     39.36 o
  -5  -7  10      156.62      134.99     25.66 o
  -4  -7  10     1476.64     1390.56     69.27 o
  -3  -7  10     1325.78     1436.46     31.78 o
  -2  -7  10     3917.17     4074.18     47.52 o
  -1  -7  10     2865.23     3015.67     40.59 o
   0  -7  10     8598.03     8390.14     84.94 o
   1  -7  10     6757.01     6895.88     54.52 o
   2  -7  10      915.71      869.22     32.44 o
   3  -7  10     1926.21     1917.69     32.99 o
   4  -7  10       12.76        0.34     36.44 o
   5  -7  10     1452.53     1543.82     33.23 o
   6  -7  10     1116.24     1080.61     32.72 o
   7  -7  10        7.20       27.02     25.32 o
   8  -7  10        3.86       51.57     29.52 o
   9  -7  10      481.01      469.90     36.98 o
  10  -7  10     1306.10     1268.90     42.70 o
 -12  -6  10       49.68       95.65     28.76 o
 -11  -6  10     1509.85     1528.92     35.83 o
 -10  -6  10     2804.37     2850.21     66.39 o
  -9  -6  10       73.46       88.90     31.12 o
  -8  -6  10      455.83      514.96     28.56 o
  -7  -6  10      103.72       85.66     30.80 o
  -6  -6  10        2.26       42.88     49.48 o
  -5  -6  10     3385.49     3194.26     41.39 o
  -4  -6  10     9776.26     9968.96    277.91 o
  -3  -6  10    10344.38    10306.46     86.59 o
  -2  -6  10     5239.84     5115.24     56.08 o
  -1  -6  10      144.22      186.94     30.10 o
   0  -6  10      303.77      351.53     35.86 o
   1  -6  10      129.30      124.21     34.97 o
   2  -6  10     3005.80     2883.02     44.02 o
   3  -6  10     2931.10     2868.98     44.12 o
   4  -6  10       66.43       62.14     25.08 o
   5  -6  10       19.70       51.36     25.32 o
   6  -6  10      954.66      981.44     29.94 o
   7  -6  10      558.45      595.07     30.97 o
   8  -6  10      135.10      151.94     29.94 o
   9  -6  10      953.82      930.91     31.11 o
  10  -6  10      417.33      396.62     38.56 o
 -13  -5  10      244.36      260.90     34.80 o
 -12  -5  10      283.60      279.82     31.39 o
 -11  -5  10     3414.82     3394.28     40.33 o
 -10  -5  10      955.83      957.30     34.68 o
  -9  -5  10      250.55      267.04     43.71 o
  -8  -5  10     1152.75     1186.51     40.52 o
  -7  -5  10      422.58      429.82     31.41 o
  -6  -5  10       17.89       29.25     34.22 o
  -5  -5  10     2106.41     2114.25     78.76 o
  -4  -5  10    13081.53    13199.09     69.10 o
  -3  -5  10    15493.07    14999.88    317.91 o
  -2  -5  10      542.75      565.98     36.44 o
  -1  -5  10     1563.59     1710.72     41.11 o
   0  -5  10      541.26      473.86     52.37 o
   1  -5  10     2901.23     2760.64     44.32 o
   2  -5  10     1190.69     1146.05     29.74 o
   3  -5  10      478.09      475.55     25.01 o
   4  -5  10      228.66      247.36     23.60 o
   5  -5  10     2503.61     2610.45     37.79 o
   6  -5  10     4444.03     4410.77     61.32 o
   7  -5  10     1543.47     1573.99     39.73 o
   8  -5  10       17.05       55.45     33.63 o
   9  -5  10       27.89       53.08     43.81 o
  10  -5  10      300.46      238.46     37.93 o
 -13  -4  10       68.40       94.19     30.86 o
 -12  -4  10      167.16      188.48     36.31 o
 -11  -4  10     1231.30     1249.39     63.75 o
 -10  -4  10       75.78       88.09     24.69 o
  -9  -4  10     2274.71     2222.08     44.02 o
  -8  -4  10     1395.57     1478.95     41.40 o
  -7  -4  10      968.32      967.50     33.09 o
  -6  -4  10        1.77        0.78     28.38 o
  -5  -4  10       74.96      112.16     50.31 o
  -4  -4  10      762.43      714.31     28.56 o
  -3  -4  10        4.76        6.85     28.53 o
  -2  -4  10        5.91        2.89     24.49 o
  -1  -4  10     1927.79     1973.63     38.24 o
   0  -4  10     4667.14     4681.66    118.75 o
   1  -4  10     1037.11     1084.16     39.07 o
   2  -4  10     2541.37     2574.96     43.27 o
   3  -4  10     2173.77     2238.53     35.38 o
   4  -4  10       55.01       64.36     22.86 o
   5  -4  10     2293.28     2272.03     33.03 o
   6  -4  10     1802.70     1866.86     49.81 o
   7  -4  10     1039.29      964.25     30.39 o
   8  -4  10     1213.81     1250.85     45.14 o
   9  -4  10        6.10       86.88     35.69 o
  10  -4  10      587.14      569.77     36.56 o
 -13  -3  10      338.37      322.28     41.38 o
 -12  -3  10      195.27      201.20     27.70 o
 -11  -3  10      235.08      272.04     29.29 o
 -10  -3  10      289.43      287.89     29.36 o
  -9  -3  10        0.35        4.87     29.59 o
  -8  -3  10      615.50      675.12     38.49 o
  -7  -3  10      821.62      819.79     27.99 o
  -6  -3  10      720.93      725.10     31.67 o
  -5  -3  10       33.87       43.30     25.66 o
  -4  -3  10     7222.91     7070.09     95.25 o
  -3  -3  10     4184.23     4226.50     49.57 o
  -2  -3  10      800.07      852.87     32.87 o
  -1  -3  10     5746.79     5804.87     76.69 o
   0  -3  10     3838.05     4179.02     55.11 o
   1  -3  10     1387.59     1363.61     27.73 o
   2  -3  10     2380.27     2346.39     36.64 o
   3  -3  10      926.87      905.40     28.51 o
   4  -3  10      521.75      551.02     31.23 o
   5  -3  10      515.41      541.25     26.18 o
   6  -3  10     1312.54     1257.97     28.51 o
   7  -3  10     2565.45     2713.77     41.15 o
   8  -3  10      165.36      223.14     30.00 o
   9  -3  10     1230.66     1233.71     34.95 o
  10  -3  10       81.65       73.81     33.02 o
 -13  -2  10     1113.11     1068.34     44.50 o
 -12  -2  10     1292.77     1241.50     36.76 o
 -11  -2  10       45.55       48.08     30.26 o
 -10  -2  10      646.64      717.76     40.89 o
  -9  -2  10      254.46      250.17     28.73 o
  -8  -2  10     1731.03     1778.64     33.81 o
  -7  -2  10      126.42      126.42     25.07 o
  -6  -2  10      166.60      207.87     36.72 o
  -5  -2  10    12755.98    12754.79     64.14 o
  -4  -2  10    14309.69    14211.46     73.18 o
  -3  -2  10     2455.09     2549.11     44.32 o
  -2  -2  10       57.13       39.99     24.35 o
  -1  -2  10      906.86      903.39     28.03 o
   0  -2  10      267.48      311.99     25.71 o
   1  -2  10      191.95      180.82     25.88 o
   2  -2  10     1039.98     1035.24     28.25 o
   3  -2  10     3687.19     3781.82     39.63 o
   4  -2  10       66.68       85.58     25.90 o
   5  -2  10      691.05      701.97     28.80 o
   6  -2  10     3156.42     3204.76     39.30 o
   7  -2  10      400.56      424.37     29.29 o
   8  -2  10     1963.28     1943.63     63.98 o
   9  -2  10     1412.16     1424.93     39.99 o
  10  -2  10      290.71      301.35     30.38 o
 -13  -1  10        0.90       -7.42     32.66 o
 -12  -1  10       52.97       54.02     30.91 o
 -11  -1  10       41.58       76.47     40.81 o
 -10  -1  10      233.43      239.58     40.50 o
  -9  -1  10        6.16       64.07     36.68 o
  -8  -1  10     1810.35     1768.84     31.59 o
  -7  -1  10     2319.56     2366.71     43.72 o
  -6  -1  10      971.55      983.76     61.44 o
  -5  -1  10     8750.04     8580.34    144.51 o
  -4  -1  10     7197.55     7307.30     64.53 o
  -3  -1  10      363.87      310.71     29.34 o
  -2  -1  10      449.70      450.26     27.77 o
  -1  -1  10      114.26      123.99     21.93 o
   0  -1  10      708.55      681.30     27.42 o
   1  -1  10      278.89      311.84     25.70 o
   2  -1  10    10339.88    10571.26     81.89 o
   3  -1  10     5396.35     5612.56     44.90 o
   4  -1  10     1165.75     1204.79     34.39 o
   5  -1  10     1075.54     1010.41     34.94 o
   6  -1  10      176.53      236.73     29.34 o
   7  -1  10     1264.95     1300.00     30.45 o
   8  -1  10     1998.60     2083.42     87.01 o
   9  -1  10     1468.04     1483.64     40.79 o
  10  -1  10       17.23       47.28     39.52 o
 -13   0  10     1128.85     1098.92     49.27 o
 -12   0  10       62.47      102.96     36.30 o
 -11   0  10     1199.14     1243.40     38.21 o
 -10   0  10       51.39       48.14     39.64 o
  -9   0  10     1841.12     1834.58     38.64 o
  -8   0  10     6110.80     6216.60    196.27 o
  -7   0  10     1943.88     1902.38     56.90 o
  -6   0  10      163.05      181.99     28.36 o
  -5   0  10      892.92      887.01     33.21 o
  -4   0  10     3304.21     3440.47     52.13 o
  -3   0  10      318.47      332.98     24.80 o
  -2   0  10       11.45       30.51     19.05 o
  -1   0  10     5048.84     5068.92     45.65 o
   0   0  10     1919.11     1977.99     43.14 o
   1   0  10     5105.28     5000.26     42.69 o
   2   0  10     7999.65     7726.77    107.98 o
   3   0  10     3637.69     3579.77     41.01 o
   4   0  10      375.53      369.64     31.42 o
   5   0  10      112.74      140.53     28.46 o
   6   0  10      387.17      428.61     28.95 o
   7   0  10       58.20       87.97     29.02 o
   8   0  10       98.26      107.29     35.84 o
   9   0  10       31.67       68.93     32.42 o
 -13   1  10      714.81      613.19     48.11 o
 -12   1  10     1034.35     1013.46     47.52 o
 -11   1  10      389.16      409.23     78.34 o
 -10   1  10      115.80      170.37     33.39 o
  -9   1  10     2813.81     2836.81     38.77 o
  -8   1  10     2564.03     2594.29     61.85 o
  -7   1  10      701.41      772.22     41.23 o
  -6   1  10      626.37      621.86     37.61 o
  -5   1  10     2517.24     2574.63     36.61 o
  -4   1  10     5132.28     5046.03     75.77 o
  -3   1  10     1223.67     1251.90     33.32 o
  -2   1  10     6222.19     6171.67     60.88 o
  -1   1  10    19125.72    18819.35     78.85 o
   0   1  10      636.91      676.01     32.68 o
   1   1  10      413.04      397.66     23.60 o
   2   1  10       53.12       58.10     24.94 o
   3   1  10     1596.18     1624.26     25.94 o
   4   1  10       57.00       60.78     21.51 o
   5   1  10       24.16       58.22     24.27 o
   6   1  10      355.21      370.50     23.72 o
   7   1  10      673.23      725.15     25.84 o
   8   1  10      268.17      249.96     37.13 o
   9   1  10      504.95      502.20     40.28 o
 -13   2  10      152.79      182.07     46.65 o
 -12   2  10     1003.02     1054.00     46.94 o
 -11   2  10     1136.48     1274.49     64.74 o
 -10   2  10       88.57      132.44     31.88 o
  -9   2  10      933.38      943.06     42.47 o
  -8   2  10     1450.72     1437.50     55.67 o
  -7   2  10     9119.24     9176.57    148.85 o
  -6   2  10      985.35      985.42     35.26 o
  -5   2  10      317.08      330.21     31.07 o
  -4   2  10      606.15      628.66     27.88 o
  -3   2  10     1786.18     1808.68     37.11 o
  -2   2  10    18930.83    18266.33     80.71 o
  -1   2  10     4861.74     4766.71     44.79 o
   0   2  10     1694.96     1703.28     29.42 o
   1   2  10     2587.04     2638.00     36.50 o
   2   2  10     1783.57     1803.78     31.96 o
   3   2  10     3580.57     3526.05     34.74 o
   4   2  10        5.28       47.59     23.32 o
   5   2  10      153.82      155.21     24.91 o
   6   2  10      689.74      756.57     27.18 o
   7   2  10      188.90      201.67     26.97 o
   8   2  10      217.84      264.22     32.25 o
   9   2  10      655.42      561.68     36.82 o
 -13   3  10        2.43       14.13     38.12 o
 -12   3  10      794.43      745.64     46.94 o
 -11   3  10      921.89     1099.17     46.06 o
 -10   3  10      723.72      752.64     51.54 o
  -9   3  10       22.15       23.39     38.75 o
  -8   3  10     3139.26     3137.18    101.43 o
  -7   3  10      280.79      250.91     38.19 o
  -6   3  10       67.81      102.59     30.80 o
  -5   3  10      892.17      919.15     98.14 o
  -4   3  10       41.58       37.64     35.28 o
  -3   3  10     1535.54     1526.62     44.58 o
  -2   3  10       14.82       19.94     25.65 o
  -1   3  10       25.94       41.89     28.37 o
   0   3  10     1003.19     1017.27     29.67 o
   1   3  10      234.56      238.18     23.78 o
   2   3  10      725.56      759.54     31.28 o
   3   3  10        6.16       -0.65     21.96 o
   4   3  10       28.56       14.81     25.09 o
   5   3  10        1.56       28.72     28.41 o
   6   3  10      424.96      429.90     30.23 o
   7   3  10       12.93       55.80     35.06 o
   8   3  10      278.04      280.42     35.41 o
 -13   4  10       12.67       28.50     47.81 o
 -12   4  10      754.63      644.40     54.84 o
 -11   4  10     1992.53     1870.08     41.98 o
 -10   4  10      692.92      697.63     37.24 o
  -9   4  10      108.13      137.70     42.88 o
  -8   4  10      226.97      264.77     39.94 o
  -7   4  10      778.95      777.20     49.07 o
  -6   4  10      161.57      193.57     38.47 o
  -5   4  10        2.81        0.83     36.44 o
  -4   4  10        2.70       29.69     50.31 o
  -3   4  10     2607.27     2555.77     43.86 o
  -2   4  10     5582.16     5545.54     73.18 o
  -1   4  10      902.29      932.88     36.64 o
   0   4  10      922.46      878.93     40.15 o
   1   4  10       63.56       67.60     48.09 o
   2   4  10      299.18      324.76     42.49 o
   3   4  10      257.84      295.22     32.43 o
   4   4  10      851.29      884.01     35.06 o
   5   4  10      909.84      848.63     34.41 o
   6   4  10     1273.04     1201.14     38.00 o
   7   4  10      110.59      138.97     37.39 o
   8   4  10      767.30      707.82     37.42 o
 -12   5  10      452.85      379.95     56.08 o
 -11   5  10     1304.29     1272.50     44.53 o
 -10   5  10        0.23       49.89     43.73 o
  -9   5  10       45.48       57.37     34.32 o
  -8   5  10     1694.64     1790.87     46.65 o
  -7   5  10      125.88      157.10     39.65 o
  -6   5  10      105.87      159.10     49.07 o
  -5   5  10      957.41     1026.64     43.15 o
  -4   5  10      336.88      364.78     43.32 o
  -3   5  10     4980.30     5153.60     58.91 o
  -2   5  10      829.84      845.66     47.16 o
  -1   5  10     2071.88     2190.33     63.50 o
   0   5  10       40.71       78.34     51.13 o
   1   5  10       10.75       31.34     52.78 o
   2   5  10     2751.83     2617.51     53.60 o
   3   5  10      418.44      455.22     59.38 o
   4   5  10     2181.15     2158.66     53.60 o
   5   5  10     1039.74     1078.37     39.86 o
   6   5  10     1356.80     1247.62     46.59 o
   7   5  10      108.06      100.11     36.54 o
 -12   6  10       28.37       36.78     48.11 o
 -11   6  10       60.88       81.29     45.75 o
 -10   6  10        0.14       58.05     44.02 o
  -9   6  10      602.60      680.40     45.77 o
  -8   6  10       49.04       66.94     33.55 o
  -7   6  10       73.49       96.14     39.94 o
  -6   6  10     3201.99     3116.10     63.09 o
  -5   6  10      137.76      178.54     34.48 o
  -4   6  10      375.75      356.51     37.98 o
  -3   6  10        2.17       -1.07     40.57 o
  -2   6  10     2481.82     2539.99     70.10 o
  -1   6  10     1212.88     1242.78     61.03 o
   0   6  10      161.34      164.93     54.43 o
   1   6  10     1644.77     1614.71     62.68 o
   2   6  10     3023.40     2994.39     56.08 o
   3   6  10       96.70      130.30     42.88 o
   4   6  10     1022.52      968.17     49.48 o
   5   6  10     1674.15     1596.57     70.10 o
   6   6  10      260.95      190.42     48.12 o
 -11   7  10      556.02      580.24     41.20 o
 -10   7  10        3.30       45.77     45.48 o
  -9   7  10       13.89       17.68     36.70 o
  -8   7  10      403.88      364.18     43.44 o
  -7   7  10     1165.73     1258.10     85.77 o
  -6   7  10     1055.60     1151.41     43.02 o
  -5   7  10     2416.28     2502.87     49.55 o
  -4   7  10     1901.23     1949.70     50.15 o
  -3   7  10       48.38       44.53     56.90 o
  -2   7  10     1733.03     1752.43     67.62 o
  -1   7  10     1086.38     1110.01     62.68 o
   0   7  10        3.94      -51.95     56.90 o
   1   7  10     3468.57     3335.80     72.57 o
   2   7  10      321.09      399.97     61.03 o
   3   7  10       20.67       37.93     60.20 o
   4   7  10      752.00      735.61     67.62 o
   5   7  10      256.29      222.66     49.48 o
 -10   8  10        0.41       25.33     46.64 o
  -9   8  10       48.48       78.26     45.44 o
  -8   8  10        0.24       31.01     49.48 o
  -7   8  10      125.81      117.52     44.32 o
  -6   8  10      354.07      400.02     41.62 o
  -5   8  10     3484.79     3419.72     59.66 o
  -4   8  10     1499.92     1552.86     68.45 o
  -3   8  10      874.04      903.02     63.50 o
  -2   8  10      400.21      467.59     60.20 o
  -1   8  10      209.10      197.10     61.03 o
   0   8  10     1278.13     1241.13     65.97 o
   1   8  10      490.25      498.10     62.68 o
   2   8  10      484.72      496.45     47.83 o
   3   8  10       65.90      103.91     62.68 o
   4   8  10        0.96       17.32     64.32 o
  -9   9  10      764.13      697.95     50.14 o
  -8   9  10      825.26      821.34     50.44 o
  -7   9  10       17.07       37.16     43.20 o
  -6   9  10     1518.06     1483.51     49.07 o
  -5   9  10     1024.19      987.47     53.02 o
  -4   9  10       15.26      -11.55     60.20 o
  -3   9  10      292.41      269.67     62.68 o
  -2   9  10      209.61      183.08     62.68 o
  -1   9  10       26.19       26.39     61.85 o
   0   9  10      106.91       84.12     62.68 o
   1   9  10      445.49      470.06     64.32 o
   2   9  10      480.94      380.17     67.62 o
   3   9  10      201.27      211.12     66.80 o
  -8  10  10     1329.12     1302.93     67.05 o
  -7  10  10      241.28      237.71     45.61 o
  -6  10  10      413.27      353.70     53.47 o
  -5  10  10       15.95       28.04     64.32 o
  -4  10  10        0.68       47.01     65.15 o
  -3  10  10       86.36       89.89     45.36 o
  -2  10  10        0.19        1.65     64.32 o
  -1  10  10       10.02       50.31     65.15 o
   0  10  10        4.93       49.48     44.53 o
   1  10  10      350.86      349.66     67.62 o
   2  10  10       51.67        7.42     68.45 o
  -6  11  10       19.00       17.26     62.68 o
  -5  11  10        2.83       26.39     80.82 o
  -4  11  10       47.34       59.38     66.80 o
  -3  11  10       24.92        6.60     66.80 o
  -2  11  10      258.02      207.82     49.48 o
  -1  11  10      495.33      432.13     51.95 o
  -3 -16  11       64.20       75.79     48.08 o
  -2 -16  11       34.37       67.93     40.82 o
  -1 -16  11      116.56       85.76     38.12 o
   0 -16  11      554.41      461.89     84.53 o
   1 -16  11      512.78      549.73     43.71 o
   2 -16  11      582.42      556.26     40.10 o
   3 -16  11        0.35        4.72     47.81 o
  -5 -15  11       27.72       46.09     51.54 o
  -4 -15  11       61.47       65.33     37.38 o
  -3 -15  11      488.80      490.81     52.78 o
  -2 -15  11     1425.13     1337.56    101.43 o
  -1 -15  11       54.46       77.52     32.07 o
   0 -15  11      108.55      100.61     63.50 o
   1 -15  11       36.79       35.46     32.07 o
   2 -15  11      604.37      603.15     44.89 o
   3 -15  11      630.36      593.50     59.38 o
   4 -15  11       84.98       92.20     38.12 o
   5 -15  11        2.71       22.71     38.44 o
  -7 -14  11       27.65       23.13     50.72 o
  -6 -14  11        1.73       18.97     40.41 o
  -5 -14  11       67.62       54.17     46.06 o
  -4 -14  11      508.40      534.89     33.53 o
  -3 -14  11     1942.12     1849.90     93.60 o
  -2 -14  11      357.02      360.95     43.72 o
  -1 -14  11     1002.12     1000.24     41.65 o
   0 -14  11      146.28      158.31     34.93 o
   1 -14  11     3788.13     3675.43     47.35 o
   2 -14  11     1688.24     1663.67    148.85 o
   3 -14  11       29.53       69.27     43.73 o
   4 -14  11       41.24       71.62     44.61 o
   5 -14  11      477.58      504.27     74.22 o
   6 -14  11      414.19      385.83     47.52 o
  -8 -13  11      104.08      117.13     39.21 o
  -7 -13  11       12.13       38.76     45.48 o
  -6 -13  11        4.52       41.77     35.85 o
  -5 -13  11        0.33      -43.73     43.73 o
  -4 -13  11      957.17     1052.33     45.47 o
  -3 -13  11      116.42      136.67     33.55 o
  -2 -13  11      216.56      221.02     34.22 o
  -1 -13  11      922.16      899.03     58.14 o
   0 -13  11      616.15      677.48     45.77 o
   1 -13  11     2370.25     2405.05     51.95 o
   2 -13  11        2.00      -24.76     41.39 o
   3 -13  11      524.23      558.46     42.86 o
   4 -13  11      358.91      381.75     55.25 o
   5 -13  11       78.58      122.23     52.37 o
   6 -13  11      162.09      172.67     37.35 o
   7 -13  11      630.12      616.83     49.07 o
  -9 -12  11        8.22       62.26     47.52 o
  -8 -12  11       92.50      101.77     54.43 o
  -7 -12  11       55.27       60.74     38.76 o
  -6 -12  11        0.43       -4.60     42.27 o
  -5 -12  11      168.61      190.65     42.27 o
  -4 -12  11     1008.63     1012.67     52.78 o
  -3 -12  11     4712.03     4747.41    231.73 o
  -2 -12  11       99.59      101.90     32.62 o
  -1 -12  11       12.11      -18.97     56.90 o
   0 -12  11      748.79      722.95     30.89 o
   1 -12  11      358.60      335.29     41.40 o
   2 -12  11     1153.20     1134.81     39.03 o
   3 -12  11      386.30      428.56     72.16 o
   4 -12  11     2119.83     2235.35     70.10 o
   5 -12  11      958.54      943.80     37.68 o
   6 -12  11       86.91      141.43     43.15 o
   7 -12  11     1242.35     1119.86     40.96 o
   8 -12  11      393.90      387.10     34.77 o
 -10 -11  11      326.17      327.45     63.50 o
  -9 -11  11     1693.47     1633.58     63.50 o
  -8 -11  11      878.63      852.20     38.98 o
  -7 -11  11      127.09      164.98     42.86 o
  -6 -11  11      139.13      142.67     33.26 o
  -5 -11  11      221.19      253.35     33.71 o
  -4 -11  11     6125.44     6276.75     66.39 o
  -3 -11  11     3592.26     3568.27     43.97 o
  -2 -11  11     1341.68     1348.23     35.86 o
  -1 -11  11        0.74        7.42     37.11 o
   0 -11  11      204.05      244.88     38.17 o
   1 -11  11       21.74       11.77     25.94 o
   2 -11  11      623.49      617.23     32.95 o
   3 -11  11     1167.74     1193.49     70.51 o
   4 -11  11     3145.88     3178.65     47.83 o
   5 -11  11     1256.26     1161.82     43.72 o
   6 -11  11      200.47      226.72     40.82 o
   7 -11  11     1093.45     1041.51     42.58 o
   8 -11  11      261.26      228.32     29.22 o
 -10 -10  11      936.65      849.82     40.96 o
  -9 -10  11      485.51      462.98     38.02 o
  -8 -10  11       33.26       64.12     35.09 o
  -7 -10  11      795.61      776.58     42.83 o
  -6 -10  11     1482.63     1632.05     37.78 o
  -5 -10  11      450.08      472.03     33.39 o
  -4 -10  11     1018.69      987.84     40.82 o
  -3 -10  11     2729.36     2761.18     76.28 o
  -2 -10  11      351.44      384.38     37.32 o
  -1 -10  11      534.64      544.14     27.99 o
   0 -10  11       66.39      109.63     30.80 o
   1 -10  11      304.35      300.97     31.41 o
   2 -10  11     1129.23     1120.85     83.29 o
   3 -10  11     1614.28     1622.60     75.05 o
   4 -10  11     3630.07     3479.24    132.36 o
   5 -10  11       57.10       99.79     38.49 o
   6 -10  11      301.43      308.42     29.44 o
   7 -10  11      726.71      688.13     32.96 o
   8 -10  11     1389.78     1352.76     39.99 o
   9 -10  11     1103.94      971.09     30.78 o
 -11  -9  11       34.92       24.54     32.94 o
 -10  -9  11      129.25      225.96     65.15 o
  -9  -9  11       30.99       65.19     42.27 o
  -8  -9  11     1779.12     1844.23     40.03 o
  -7  -9  11     1801.55     1910.59    118.34 o
  -6  -9  11     2283.00     2334.57     68.04 o
  -5  -9  11     1275.76     1332.05     31.49 o
  -4  -9  11        2.20       44.36     37.03 o
  -3  -9  11        7.47       19.79     29.90 o
  -2  -9  11       44.00       85.77     36.15 o
  -1  -9  11     1680.40     1740.96     41.40 o
   0  -9  11     5433.63     5386.62     62.68 o
   1  -9  11      205.36      233.55     30.89 o
   2  -9  11      411.14      490.95     37.90 o
   3  -9  11     1387.14     1478.88     41.40 o
   4  -9  11      242.49      253.64     38.77 o
   5  -9  11      380.58      387.33     28.86 o
   6  -9  11      245.86      249.06     32.68 o
   7  -9  11      455.85      459.65     28.08 o
   8  -9  11      489.19      451.07     29.24 o
   9  -9  11       13.92       35.00     32.92 o
 -11  -8  11      106.32      115.52     37.61 o
 -10  -8  11       10.24       32.61     43.14 o
  -9  -8  11      683.66      682.83     43.71 o
  -8  -8  11      815.97      863.00     35.53 o
  -7  -8  11     2343.06     2368.35     36.44 o
  -6  -8  11     5619.57     5803.70     69.68 o
  -5  -8  11       32.91       73.16     36.44 o
  -4  -8  11     1461.51     1426.35     35.67 o
  -3  -8  11     2339.65     2237.98    103.08 o
  -2  -8  11      221.43      228.60     45.36 o
  -1  -8  11     3667.04     3561.41    109.27 o
   0  -8  11      850.15      879.67     59.38 o
   1  -8  11        2.55       25.37     34.69 o
   2  -8  11       17.25       17.02     29.59 o
   3  -8  11      550.07      597.08     38.49 o
   4  -8  11     2596.29     2565.40    128.65 o
   5  -8  11       43.69      102.24     27.20 o
   6  -8  11       83.96      123.41     30.20 o
   7  -8  11      512.17      538.54     39.26 o
   8  -8  11      477.82      460.02     43.51 o
   9  -8  11      439.01      451.02     30.16 o
 -12  -7  11      352.89      384.28     66.86 o
 -11  -7  11      255.64      208.18     32.29 o
 -10  -7  11      624.17      622.16     37.18 o
  -9  -7  11      417.11      435.62     42.06 o
  -8  -7  11        5.16        0.16     31.57 o
  -7  -7  11     2232.30     2216.52     40.00 o
  -6  -7  11     1828.87     1870.93     37.84 o
  -5  -7  11      902.86      875.48     29.16 o
  -4  -7  11     2700.47     2670.73     50.31 o
  -3  -7  11      686.11      675.73     32.57 o
  -2  -7  11     2591.49     2561.01     44.02 o
  -1  -7  11     2350.79     2383.05     34.99 o
   0  -7  11      695.91      723.66     28.28 o
   1  -7  11      552.78      545.85     30.80 o
   2  -7  11     2851.32     2898.78     43.73 o
   3  -7  11     5959.58     5897.09     92.78 o
   4  -7  11      611.78      630.76     28.14 o
   5  -7  11      169.58      216.65     26.61 o
   6  -7  11      527.60      548.11     33.49 o
   7  -7  11      124.77      107.65     33.48 o
   8  -7  11      356.34      340.93     31.48 o
   9  -7  11      283.90      318.65     29.61 o
 -12  -6  11      541.39      546.98     36.60 o
 -11  -6  11      943.34      993.13     30.65 o
 -10  -6  11     2873.13     2905.42     48.98 o
  -9  -6  11     2330.91     2417.79     95.66 o
  -8  -6  11        2.96       54.43     37.32 o
  -7  -6  11     1049.52     1073.72     42.88 o
  -6  -6  11        9.80        3.71     35.57 o
  -5  -6  11     1890.59     1881.75     43.71 o
  -4  -6  11      756.28      734.13     32.27 o
  -3  -6  11      415.45      382.27     30.03 o
  -2  -6  11      203.69      257.45     25.94 o
  -1  -6  11      976.81      983.52     47.01 o
   0  -6  11      222.55      239.19     29.14 o
   1  -6  11       72.83       60.31     34.97 o
   2  -6  11     1790.97     1822.97     41.11 o
   3  -6  11      385.46      377.36     24.04 o
   4  -6  11      663.85      642.57     29.51 o
   5  -6  11       20.57       59.59     23.14 o
   6  -6  11      233.67      239.35     32.85 o
   7  -6  11     1094.74     1037.90     32.16 o
   8  -6  11      166.99      204.19     35.23 o
   9  -6  11     1017.17      904.68     31.85 o
  10  -6  11     2137.89     2101.22     70.38 o
 -12  -5  11        4.02       34.74     36.48 o
 -11  -5  11      343.33      353.71     35.33 o
 -10  -5  11     2539.42     2569.96     88.24 o
  -9  -5  11       65.40      109.82     32.18 o
  -8  -5  11        4.43        6.18     25.94 o
  -7  -5  11      854.99      801.87     54.43 o
  -6  -5  11      881.92      926.11     40.41 o
  -5  -5  11      922.26      884.41     38.77 o
  -4  -5  11      250.53      189.05     29.59 o
  -3  -5  11      109.95       69.27     34.99 o
  -2  -5  11     4806.91     4846.52     46.03 o
  -1  -5  11     3151.71     3270.44     45.48 o
   0  -5  11     5109.89     5104.01     50.72 o
   1  -5  11     1876.07     2002.36     42.27 o
   2  -5  11     1540.00     1571.69     33.16 o
   3  -5  11       13.39       31.54     20.31 o
   4  -5  11      185.63      215.20     24.48 o
   5  -5  11     1140.28     1207.02     38.22 o
   6  -5  11     5444.24     5565.94     44.75 o
   7  -5  11     3719.17     3757.26     43.55 o
   8  -5  11       66.31       70.00     31.20 o
   9  -5  11      966.94      946.08     50.11 o
  10  -5  11       78.46      143.99     52.79 o
 -13  -4  11      245.69      228.32     34.67 o
 -12  -4  11       12.77       20.65     31.01 o
 -11  -4  11      316.11      330.30     31.54 o
 -10  -4  11       38.30       68.24     32.33 o
  -9  -4  11       82.04       40.57     31.57 o
  -8  -4  11     3311.30     3384.12     41.98 o
  -7  -4  11     1650.65     1675.54     40.81 o
  -6  -4  11     1803.69     1868.84     41.11 o
  -5  -4  11      772.37      797.17     37.32 o
  -4  -4  11       14.02        0.41     34.99 o
  -3  -4  11     1107.95     1067.52     76.69 o
  -2  -4  11     1644.43     1666.91     40.81 o
  -1  -4  11     4458.68     4474.68     60.20 o
   0  -4  11     3956.39     3921.65     72.57 o
   1  -4  11     5193.22     5111.35     77.76 o
   2  -4  11       44.85       38.25     22.86 o
   3  -4  11     2384.69     2405.64     30.70 o
   4  -4  11        7.96       35.17     23.63 o
   5  -4  11     3256.21     3248.66     31.88 o
   6  -4  11     4775.94     4833.87     67.17 o
   7  -4  11     1138.76     1218.47     32.46 o
   8  -4  11      201.08      202.95     31.37 o
   9  -4  11        3.19       38.21     37.61 o
  10  -4  11        5.00       40.35     30.17 o
 -13  -3  11        9.81       13.19     34.50 o
 -12  -3  11        1.22      -20.36     37.51 o
 -11  -3  11      480.80      485.31     31.08 o
 -10  -3  11      340.33      392.37     34.77 o
  -9  -3  11      753.79      765.22     30.03 o
  -8  -3  11     2500.81     2460.15     58.14 o
  -7  -3  11     1656.74     1655.28     36.06 o
  -6  -3  11      804.53      875.17     77.11 o
  -5  -3  11      760.64      686.13     40.41 o
  -4  -3  11      758.81      807.40     48.66 o
  -3  -3  11     2007.98     2022.30     37.45 o
  -2  -3  11       15.96       -5.72     35.28 o
  -1  -3  11     2537.85     2471.33     44.89 o
   0  -3  11     4376.00     4400.94     59.37 o
   1  -3  11        4.30       16.52     25.50 o
   2  -3  11    11278.51    11379.60     74.07 o
   3  -3  11      909.32      955.64     29.00 o
   4  -3  11      591.12      604.24     23.61 o
   5  -3  11     1826.39     1893.79     32.61 o
   6  -3  11     1157.84     1158.92     29.10 o
   7  -3  11       12.37       38.24     33.80 o
   8  -3  11       94.98      125.35     35.71 o
   9  -3  11      137.71      149.33     37.44 o
 -13  -2  11        2.72      -17.79     40.41 o
 -12  -2  11     1219.38     1217.13     45.04 o
 -11  -2  11     2776.24     2879.08     42.92 o
 -10  -2  11      164.43      176.41     37.41 o
  -9  -2  11        5.71       33.78     28.61 o
  -8  -2  11      262.95      255.78     60.61 o
  -7  -2  11       38.72       44.53     36.74 o
  -6  -2  11      994.21      950.33     57.73 o
  -5  -2  11     2454.00     2430.31     51.13 o
  -4  -2  11    12888.78    12619.40    283.69 o
  -3  -2  11     9865.92     9784.34     88.73 o
  -2  -2  11       38.21       54.38     25.28 o
  -1  -2  11     4935.40     4964.69     39.97 o
   0  -2  11     1061.42     1130.55     33.15 o
   1  -2  11    10528.01    10585.24     61.10 o
   2  -2  11     1966.11     1996.93     31.97 o
   3  -2  11      831.41      885.96     28.41 o
   4  -2  11       86.02      110.70     30.15 o
   5  -2  11      224.22      248.61     27.47 o
   6  -2  11        4.30       47.62     32.03 o
   7  -2  11      109.53      108.05     30.00 o
   8  -2  11        0.24       45.14     30.31 o
   9  -2  11      139.04      168.55     38.07 o
 -13  -1  11      406.09      392.02     39.33 o
 -12  -1  11     1654.34     1730.92     65.15 o
 -11  -1  11     1268.59     1346.25     39.03 o
 -10  -1  11     1452.39     1510.48     45.19 o
  -9  -1  11      308.51      344.36     28.56 o
  -8  -1  11        0.12       -7.97     34.44 o
  -7  -1  11      207.97      199.86     28.80 o
  -6  -1  11        1.09       -3.99     27.52 o
  -5  -1  11    10192.66    10209.97    104.65 o
  -4  -1  11    11322.71    10896.08     72.43 o
  -3  -1  11     2463.70     2608.84     41.11 o
  -2  -1  11      205.43      271.06     28.08 o
  -1  -1  11     4648.71     4639.79     73.82 o
   0  -1  11     1331.46     1388.39     30.45 o
   1  -1  11      863.29      903.47     32.85 o
   2  -1  11     2967.47     2866.21     55.48 o
   3  -1  11       12.66       33.62     29.67 o
   4  -1  11      787.97      812.27     29.96 o
   5  -1  11      432.74      463.38     28.01 o
   6  -1  11       48.90       91.67     32.33 o
   7  -1  11      256.40      242.44     30.00 o
   8  -1  11      427.04      459.78     30.61 o
   9  -1  11       62.41        3.05     41.27 o
 -13   0  11       28.35       11.04     32.64 o
 -12   0  11       17.72       63.40     31.19 o
 -11   0  11      284.76      327.78     43.14 o
 -10   0  11      303.96      317.55     29.99 o
  -9   0  11     1270.73     1334.95     42.57 o
  -8   0  11     5720.29     5722.20     72.16 o
  -7   0  11     5961.19     5818.24     56.80 o
  -6   0  11      119.94      144.27     32.48 o
  -5   0  11     1005.42     1011.67     36.01 o
  -4   0  11     1518.60     1633.65     34.70 o
  -3   0  11       28.86       40.75     28.07 o
  -2   0  11     1412.71     1397.71     33.00 o
  -1   0  11      473.50      467.41     30.46 o
   0   0  11     1546.97     1552.39     35.21 o
   1   0  11      699.18      727.29     32.04 o
   2   0  11        0.26       17.81     29.82 o
   3   0  11       45.49      100.70     35.79 o
   4   0  11        2.04       50.81     30.93 o
   5   0  11        6.63       11.69     27.10 o
   6   0  11      847.99      853.74     31.12 o
   7   0  11     1477.56     1525.17     38.64 o
   8   0  11      130.47      139.09     32.30 o
   9   0  11       20.85       41.81     33.52 o
 -13   1  11      834.15      863.55     49.57 o
 -12   1  11       35.43       62.24     66.80 o
 -11   1  11      702.40      707.98     44.02 o
 -10   1  11       60.57      114.63     39.65 o
  -9   1  11     2274.73     2226.07     37.03 o
  -8   1  11     8040.74     8212.11     61.80 o
  -7   1  11      327.96      344.40     38.49 o
  -6   1  11      146.76      129.44     33.12 o
  -5   1  11      443.96      414.77     33.45 o
  -4   1  11      603.90      614.20     30.90 o
  -3   1  11      192.02      165.98     29.02 o
  -2   1  11      507.26      509.96     30.46 o
  -1   1  11     5740.56     5716.51     49.08 o
   0   1  11     1865.06     1787.01     36.47 o
   1   1  11      324.32      369.20     30.90 o
   2   1  11      422.22      453.10     33.61 o
   3   1  11        4.87       22.86     27.00 o
   4   1  11      687.49      654.57     26.19 o
   5   1  11        0.32        3.91     32.04 o
   6   1  11     1525.71     1624.57     38.49 o
   7   1  11       33.81       78.30     35.54 o
   8   1  11      303.54      316.93     33.61 o
 -13   2  11       98.41       77.29     47.52 o
 -12   2  11      460.60      533.73     46.06 o
 -11   2  11      438.11      439.80     57.31 o
 -10   2  11      312.84      359.98     58.14 o
  -9   2  11     4580.97     4758.90     67.21 o
  -8   2  11      808.40      824.50     41.69 o
  -7   2  11       92.67      139.68     31.73 o
  -6   2  11      789.80      835.05     39.94 o
  -5   2  11      292.84      334.89     38.19 o
  -4   2  11        2.13       -1.35     30.38 o
  -3   2  11       54.00       72.10     29.02 o
  -2   2  11       46.53       61.79     31.38 o
  -1   2  11     2626.16     2553.29     42.27 o
   0   2  11      637.51      669.02     28.57 o
   1   2  11     1835.42     1830.94     31.89 o
   2   2  11      171.15      185.69     22.99 o
   3   2  11     2154.52     2140.26     39.33 o
   4   2  11      795.02      864.71     28.11 o
   5   2  11      683.71      687.89     27.47 o
   6   2  11       36.22       44.02     23.86 o
   7   2  11      652.09      604.88     39.64 o
   8   2  11     1987.21     1878.84     44.39 o
 -12   3  11      589.46      578.56     51.54 o
 -11   3  11      714.22      691.10     38.56 o
 -10   3  11       25.94       50.96     41.69 o
  -9   3  11       50.02       42.06     28.57 o
  -8   3  11      747.41      795.86     42.57 o
  -7   3  11      175.68      175.75     32.01 o
  -6   3  11      118.41      141.34     38.19 o
  -5   3  11       52.62       23.49     37.61 o
  -4   3  11        1.27       -9.04     36.10 o
  -3   3  11      233.42      229.28     30.31 o
  -2   3  11     2046.70     2057.65     35.53 o
  -1   3  11     1000.10     1019.37     32.46 o
   0   3  11      797.84      792.96     28.72 o
   1   3  11     4023.34     3994.74     38.69 o
   2   3  11     1822.56     1931.44     35.97 o
   3   3  11     3723.01     3751.45     62.02 o
   4   3  11      158.04      182.01     28.43 o
   5   3  11      632.63      637.90     32.11 o
   6   3  11        0.61       19.10     27.08 o
   7   3  11      806.15      783.19     35.12 o
 -12   4  11      158.65      217.60     40.41 o
 -11   4  11      157.04      118.86     37.51 o
 -10   4  11      716.11      679.18     38.98 o
  -9   4  11     1228.16     1284.02     46.07 o
  -8   4  11       41.42       42.80     39.94 o
  -7   4  11       57.18       81.29     38.77 o
  -6   4  11      274.57      248.81     39.94 o
  -5   4  11      220.37      217.91     38.17 o
  -4   4  11        2.05       38.84     41.60 o
  -3   4  11       82.15       92.80     33.75 o
  -2   4  11     4866.26     5035.93     58.70 o
  -1   4  11     3437.83     3493.92     56.25 o
   0   4  11       88.35      100.41     45.62 o
   1   4  11     2111.96     2041.34    105.15 o
   2   4  11     1017.91     1084.70     47.37 o
   3   4  11       13.53       18.94     35.75 o
   4   4  11      901.27      897.01     50.59 o
   5   4  11     1632.07     1660.18     46.30 o
   6   4  11      248.64      184.60     43.20 o
   7   4  11        0.66       18.71     33.89 o
 -12   5  11      144.59      115.82     39.49 o
 -11   5  11       58.42       58.07     37.68 o
 -10   5  11      649.68      706.12     39.76 o
  -9   5  11      226.96      226.67     36.58 o
  -8   5  11      650.14      736.10     44.32 o
  -7   5  11       69.57       77.98     40.52 o
  -6   5  11      163.58      136.49     41.08 o
  -5   5  11     1138.75     1189.83     49.28 o
  -4   5  11      709.09      815.25     39.62 o
  -3   5  11     1845.24     1992.99     49.32 o
  -2   5  11     9147.35     8949.93    244.78 o
  -1   5  11     2271.77     2302.49     66.80 o
   0   5  11      269.15      296.88     56.08 o
   1   5  11      143.32      168.23     40.41 o
   2   5  11       81.03       26.39     56.90 o
   3   5  11      246.84      381.00     58.55 o
   4   5  11     1553.42     1651.82     66.80 o
   5   5  11     1718.79     1718.70     53.37 o
   6   5  11      581.46      545.53     40.19 o
 -11   6  11       19.67       11.67     46.92 o
 -10   6  11        0.68       -5.48     36.00 o
  -9   6  11      915.53      994.93     46.94 o
  -8   6  11     2540.56     2533.42     46.55 o
  -7   6  11      306.30      312.58     42.86 o
  -6   6  11     1339.67     1331.65     48.39 o
  -5   6  11     1183.27     1339.91     52.72 o
  -4   6  11       33.62       40.03     38.44 o
  -3   6  11     2107.12     2316.32     60.56 o
  -2   6  11     2868.85     3000.16     73.40 o
  -1   6  11     1567.94     1542.14     65.97 o
   0   6  11       50.24       35.46     39.58 o
   1   6  11        0.94       23.92     40.41 o
   2   6  11       66.33       73.40     61.03 o
   3   6  11       82.89       54.43     42.88 o
   4   6  11      716.58      625.93     49.48 o
   5   6  11      172.36      155.04     47.83 o
 -10   7  11        7.72        9.83     46.64 o
  -9   7  11      993.33      942.70     59.79 o
  -8   7  11      907.97      929.02     48.69 o
  -7   7  11       19.12       11.51     42.86 o
  -6   7  11     2005.13     2117.29     54.22 o
  -5   7  11      939.45     1011.95     45.84 o
  -4   7  11       80.84       76.75     44.43 o
  -3   7  11       56.90        5.77     57.73 o
  -2   7  11      144.47      149.27     58.55 o
  -1   7  11      106.37      167.41     59.38 o
   0   7  11        3.09       -6.60     40.41 o
   1   7  11      713.84      751.28     64.32 o
   2   7  11      855.57      845.29     65.97 o
   3   7  11        1.25       20.62     61.85 o
   4   7  11      129.89      164.11     66.80 o
 -10   8  11       47.07       59.52     49.27 o
  -9   8  11      181.31      183.74     47.77 o
  -8   8  11        1.52       16.49     46.07 o
  -7   8  11      794.10      783.87     53.63 o
  -6   8  11     1662.41     1687.92     50.24 o
  -5   8  11     1125.52     1141.07     50.73 o
  -4   8  11     1003.28      898.89     67.62 o
  -3   8  11      222.87      278.74     61.03 o
  -2   8  11        2.45      -22.27     59.38 o
  -1   8  11       23.62       46.18     61.03 o
   0   8  11      169.93      225.14     61.85 o
   1   8  11     1010.26      965.69     51.95 o
   2   8  11      251.21      294.41     65.97 o
   3   8  11        8.18       17.32     64.32 o
  -8   9  11        0.11       21.93     47.52 o
  -7   9  11        4.06       15.87     51.31 o
  -6   9  11      212.15      235.92     57.44 o
  -5   9  11      718.77      677.88     70.10 o
  -4   9  11       31.61       39.58     62.68 o
  -3   9  11       70.75       69.27     63.50 o
  -2   9  11       60.32       98.14     62.68 o
  -1   9  11        3.21       17.32     64.32 o
   0   9  11      196.84      217.71     65.97 o
   1   9  11       26.76      -20.62     47.83 o
   2   9  11       13.56       14.02     67.62 o
  -7  10  11      289.34      302.78     50.62 o
  -6  10  11      128.33      126.60     59.54 o
  -5  10  11       19.71       61.85     66.80 o
  -4  10  11       62.83       58.55     67.62 o
  -3  10  11      234.13      239.16     69.27 o
  -2  10  11       12.69        7.42     66.80 o
  -1  10  11       56.05       54.43     66.80 o
   0  10  11      223.29      208.64     66.80 o
  -3 -16  12      389.02      424.71     68.45 o
  -2 -16  12      128.28      166.06     48.11 o
  -1 -16  12        6.71       -9.48     47.23 o
   0 -16  12        0.42      -27.79     38.28 o
   1 -16  12        1.80      -24.40     47.22 o
   2 -16  12      156.73      117.55     39.49 o
  -5 -15  12      344.15      364.20     48.69 o
  -4 -15  12      127.01      128.46     38.75 o
  -3 -15  12      142.31       94.00     32.94 o
  -2 -15  12      115.01       75.45     63.09 o
  -1 -15  12      329.23      339.77     37.51 o
   0 -15  12      489.21      484.91     65.15 o
   1 -15  12      269.79      288.73     63.09 o
   2 -15  12       90.41       76.62     37.51 o
   3 -15  12        4.08      -20.88     45.75 o
   4 -15  12      225.25      291.64     60.61 o
  -6 -14  12      533.05      480.80     48.69 o
  -5 -14  12      258.57      297.10     56.08 o
  -4 -14  12       89.16      100.01     36.30 o
  -3 -14  12        1.70       34.55     43.44 o
  -2 -14  12       16.21       58.55     42.57 o
  -1 -14  12     1063.21      982.80     39.16 o
   0 -14  12     2436.62     2390.73     69.27 o
   1 -14  12     1139.94     1077.89    103.50 o
   2 -14  12     1827.06     1753.41     41.38 o
   3 -14  12      378.21      409.87     82.47 o
   4 -14  12      428.73      371.82     38.12 o
   5 -14  12        8.15       -8.26     48.11 o
   6 -14  12      744.01      650.48     37.31 o
  -8 -13  12       33.38       32.97     42.47 o
  -7 -13  12      365.32      342.14     39.16 o
  -6 -13  12      301.77      350.43     47.42 o
  -5 -13  12        3.29       31.31     37.93 o
  -4 -13  12      273.24      318.73     31.78 o
  -3 -13  12       12.91       43.93     56.49 o
  -2 -13  12      548.23      542.90     35.53 o
  -1 -13  12      940.88      942.97     38.62 o
   0 -13  12      641.85      723.62     43.44 o
   1 -13  12     3082.91     3109.90     45.36 o
   2 -13  12     1908.90     1897.67     88.65 o
   3 -13  12      183.13      158.54     51.13 o
   4 -13  12      848.68      826.68     70.51 o
   5 -13  12       75.59      105.64     35.39 o
   6 -13  12     1644.55     1449.39     83.29 o
  -9 -12  12      133.24      166.58     48.40 o
  -8 -12  12        8.49       29.42     37.51 o
  -7 -12  12      483.62      455.64     45.47 o
  -6 -12  12       95.43      155.55     35.85 o
  -5 -12  12      128.48      155.79     41.69 o
  -4 -12  12      148.05      121.56     34.16 o
  -3 -12  12     2516.50     2529.32     58.55 o
  -2 -12  12     2238.02     2273.35     65.15 o
  -1 -12  12       58.92      105.56     42.06 o
   0 -12  12       16.97       85.89     39.33 o
   1 -12  12     1589.16     1655.76     45.48 o
   2 -12  12      452.45      509.44     33.55 o
   3 -12  12     2599.74     2646.30     47.52 o
   4 -12  12     1314.62     1302.81     37.84 o
   5 -12  12       12.14       68.92     51.54 o
   6 -12  12      106.81      113.39     36.58 o
   7 -12  12       32.03        5.75     28.98 o
  -9 -11  12      797.33      751.76     48.69 o
  -8 -11  12       32.73        4.74     36.14 o
  -7 -11  12       97.32      116.22     43.44 o
  -6 -11  12       88.11      100.79     29.44 o
  -5 -11  12      237.40      277.06     40.82 o
  -4 -11  12     2135.24     2077.75     70.10 o
  -3 -11  12     3468.04     3556.20     44.72 o
  -2 -11  12     1321.21     1301.58     36.45 o
  -1 -11  12       58.50       28.86     52.78 o
   0 -11  12       44.80       49.77     27.11 o
   1 -11  12     1211.25     1196.55     35.20 o
   2 -11  12     2423.74     2516.51     70.92 o
   3 -11  12     1802.72     1807.50     52.78 o
   4 -11  12      950.58      994.29     42.57 o
   5 -11  12      354.97      359.15     41.11 o
   6 -11  12      879.02      891.93     44.90 o
   7 -11  12        1.22       -3.49     27.57 o
   8 -11  12        6.23       69.16     38.54 o
 -10 -10  12      749.34      750.14     42.16 o
  -9 -10  12     1070.21     1139.70     47.23 o
  -8 -10  12      285.84      328.03     48.24 o
  -7 -10  12       93.29       75.30     33.99 o
  -6 -10  12      479.94      555.61     43.14 o
  -5 -10  12      101.49      107.24     28.86 o
  -4 -10  12     6756.51     6700.87     55.10 o
  -3 -10  12     4087.51     4103.72    248.64 o
  -2 -10  12      502.78      460.14     38.47 o
  -1 -10  12        3.46       20.62     37.93 o
   0 -10  12     2483.34     2395.24     51.95 o
   1 -10  12     1087.94     1120.93     34.28 o
   2 -10  12      632.42      619.00     29.16 o
   3 -10  12      216.27      236.87     32.18 o
   4 -10  12      684.79      637.22     33.82 o
   5 -10  12      596.57      597.70     77.11 o
   6 -10  12      144.42      166.92     29.81 o
   7 -10  12       46.41       46.52     31.26 o
   8 -10  12      454.72      489.89     31.14 o
 -11  -9  12       30.33       98.96     65.97 o
 -10  -9  12      717.05      686.84     39.33 o
  -9  -9  12      530.56      491.79     32.36 o
  -8  -9  12      182.61      144.56     34.60 o
  -7  -9  12     3095.06     3082.35    108.86 o
  -6  -9  12     2310.61     2331.82     40.82 o
  -5  -9  12        1.31       12.42     30.93 o
  -4  -9  12      379.23      394.42     64.74 o
  -3  -9  12       15.77       32.46     30.64 o
  -2  -9  12      693.68      685.42     30.51 o
  -1  -9  12      270.78      299.59     36.70 o
   0  -9  12      510.52      480.97     37.90 o
   1  -9  12       93.76      101.99     47.01 o
   2  -9  12       49.93       86.73     30.20 o
   3  -9  12       34.31       26.02     60.20 o
   4  -9  12       90.72       74.82     38.77 o
   5  -9  12       44.28       67.92     24.62 o
   6  -9  12        9.60       40.90     29.51 o
   7  -9  12     1377.08     1380.13     35.46 o
   8  -9  12      956.32      828.98     31.36 o
 -11  -8  12      239.39      208.37     33.24 o
 -10  -8  12      105.25      159.99     59.38 o
  -9  -8  12        0.95      -12.37     56.90 o
  -8  -8  12     2478.05     2547.83     90.30 o
  -7  -8  12     1711.00     1831.51     38.43 o
  -6  -8  12     1352.85     1361.45     41.69 o
  -5  -8  12      749.32      765.20     39.64 o
  -4  -8  12      423.13      433.65     31.84 o
  -3  -8  12     2728.63     2815.42     47.83 o
  -2  -8  12       86.72       77.76     29.29 o
  -1  -8  12      452.17      472.53     37.03 o
   0  -8  12     1846.73     1897.03     65.56 o
   1  -8  12     1322.61     1291.12     69.68 o
   2  -8  12     1837.38     1836.06     42.06 o
   3  -8  12      634.89      673.89     32.62 o
   4  -8  12     4455.70     4478.77     61.03 o
   5  -8  12      923.96      940.10     58.90 o
   6  -8  12     1322.45     1243.10     45.60 o
   7  -8  12      830.98      851.56     27.45 o
   8  -8  12       99.35      117.59     31.91 o
   9  -8  12      759.31      763.18     35.86 o
 -12  -7  12       70.01       65.83     34.30 o
 -11  -7  12      103.99      129.81     44.61 o
 -10  -7  12        9.26       34.64     40.82 o
  -9  -7  12      639.17      610.45     35.53 o
  -8  -7  12      234.20      315.03     56.08 o
  -7  -7  12      258.97      212.19     31.88 o
  -6  -7  12      417.44      422.87     64.32 o
  -5  -7  12     1428.32     1506.79     46.18 o
  -4  -7  12     2009.51     2010.05     43.71 o
  -3  -7  12      310.34      374.64     57.31 o
  -2  -7  12       84.76      108.28     34.22 o
  -1  -7  12      539.58      588.60     58.96 o
   0  -7  12       30.03       25.77     35.86 o
   1  -7  12      149.38      149.81     29.59 o
   2  -7  12       75.07      107.60     29.59 o
   3  -7  12     5625.23     5668.66     53.64 o
   4  -7  12     3375.92     3526.64     95.71 o
   5  -7  12       17.85       23.08     27.31 o
   6  -7  12      480.34      548.05     33.64 o
   7  -7  12      154.93      139.32     29.71 o
   8  -7  12      853.23      786.79     38.41 o
   9  -7  12     1210.88     1196.55     34.11 o
 -12  -6  12      387.06      382.28     30.89 o
 -11  -6  12      144.56      169.25     31.20 o
 -10  -6  12        6.95       51.31     40.52 o
  -9  -6  12      117.58      132.36     42.06 o
  -8  -6  12     1056.69     1096.69     35.63 o
  -7  -6  12      803.45      792.23     29.16 o
  -6  -6  12      477.65      471.44     37.61 o
  -5  -6  12      317.18      294.02     36.44 o
  -4  -6  12      296.72      284.92     29.59 o
  -3  -6  12      237.71      248.05     35.57 o
  -2  -6  12      198.37      233.25     29.26 o
  -1  -6  12     2598.13     2558.84     55.67 o
   0  -6  12     2371.55     2339.98    117.10 o
   1  -6  12      424.90      420.57     50.72 o
   2  -6  12     5029.50     5166.15    143.08 o
   3  -6  12     9861.48    10047.17    135.05 o
   4  -6  12      808.10      862.51     26.26 o
   5  -6  12       23.11       79.15     23.78 o
   6  -6  12        5.64       30.95     28.51 o
   7  -6  12       17.26       46.60     26.45 o
   8  -6  12      170.24      193.99     36.81 o
   9  -6  12      208.95      200.93     30.30 o
 -12  -5  12      303.18      287.99     30.60 o
 -11  -5  12        1.13       23.26     26.87 o
 -10  -5  12      600.44      641.79     50.72 o
  -9  -5  12     2611.69     2560.89     36.44 o
  -8  -5  12      609.25      643.32     33.82 o
  -7  -5  12     1815.09     1865.41     61.03 o
  -6  -5  12     2655.39     2653.92     39.41 o
  -5  -5  12      551.52      555.82     30.47 o
  -4  -5  12       96.09      134.48     31.75 o
  -3  -5  12     1897.25     1905.54     97.72 o
  -2  -5  12     1984.01     1961.11     39.17 o
  -1  -5  12     9881.08    10307.59     89.89 o
   0  -5  12     6940.11     6886.52     48.98 o
   1  -5  12        4.98       27.42     30.80 o
   2  -5  12     2953.69     3098.67     42.87 o
   3  -5  12      498.14      528.19     27.97 o
   4  -5  12       97.32      138.75     30.15 o
   5  -5  12      609.64      604.25     26.56 o
   6  -5  12     1041.88     1017.51     28.69 o
   7  -5  12      743.41      813.94     72.69 o
   8  -5  12      492.01      481.02     54.87 o
   9  -5  12      115.89      111.24     30.79 o
 -12  -4  12      266.78      272.17     37.73 o
 -11  -4  12      181.46      234.28     36.34 o
 -10  -4  12      285.75      277.48     63.50 o
  -9  -4  12      114.02      132.46     33.39 o
  -8  -4  12      162.23      190.15     36.70 o
  -7  -4  12      654.46      744.44     52.78 o
  -6  -4  12      576.10      602.01     40.41 o
  -5  -4  12     1003.90     1058.29     33.65 o
  -4  -4  12    11180.09    11063.05    136.90 o
  -3  -4  12      496.77      497.41     32.62 o
  -2  -4  12     4803.02     4888.91     90.71 o
  -1  -4  12     7966.33     7956.45     84.12 o
   0  -4  12     7123.10     7035.78     96.88 o
   1  -4  12       52.84       69.66     23.18 o
   2  -4  12        4.67       17.09     22.76 o
   3  -4  12      250.02      304.93     26.50 o
   4  -4  12      293.99      255.96     27.02 o
   5  -4  12     1812.22     1913.93     33.48 o
   6  -4  12     3473.46     3459.38    113.55 o
   7  -4  12     3947.77     4082.36     74.31 o
   8  -4  12       82.93      110.58     42.58 o
   9  -4  12       12.45       40.80     33.99 o
 -13  -3  12      229.92      200.48     37.58 o
 -12  -3  12     1113.92     1032.06     68.72 o
 -11  -3  12      798.32      842.39     40.38 o
 -10  -3  12     1665.86     1698.57     36.63 o
  -9  -3  12       53.91       61.46     28.86 o
  -8  -3  12      722.78      753.71     35.45 o
  -7  -3  12     2009.14     2003.97     69.68 o
  -6  -3  12      292.90      376.05     49.48 o
  -5  -3  12     6086.95     6078.80     50.60 o
  -4  -3  12     3065.76     3032.27     38.19 o
  -3  -3  12        4.79       35.11     29.14 o
  -2  -3  12      499.61      532.66     27.52 o
  -1  -3  12     5331.07     5278.17     39.26 o
   0  -3  12       35.32       26.06     30.63 o
   1  -3  12     1994.46     1988.44     47.46 o
   2  -3  12      412.22      384.95     24.35 o
   3  -3  12      938.75      947.57     29.36 o
   4  -3  12     1112.13     1061.40     29.88 o
   5  -3  12       38.18       27.75     25.12 o
   6  -3  12     1642.52     1594.92     34.20 o
   7  -3  12        3.63        8.97     30.16 o
   8  -3  12      124.02      170.16     36.81 o
   9  -3  12      168.85      179.82     34.10 o
 -13  -2  12        4.21       27.51     38.60 o
 -12  -2  12      288.94      329.06     38.28 o
 -11  -2  12     2935.97     3223.42    146.79 o
 -10  -2  12     1270.84     1270.26     41.49 o
  -9  -2  12      545.16      570.44     40.50 o
  -8  -2  12     2525.19     2554.74     45.77 o
  -7  -2  12     1860.11     1907.58     37.65 o
  -6  -2  12      684.95      734.40     39.65 o
  -5  -2  12      464.26      429.06     38.49 o
  -4  -2  12      614.20      683.15     27.97 o
  -3  -2  12     2867.33     2893.02     66.66 o
  -2  -2  12       42.33       57.20     28.08 o
  -1  -2  12       48.62       49.78     28.24 o
   0  -2  12      632.02      673.77     30.94 o
   1  -2  12     1465.38     1490.38     29.15 o
   2  -2  12      529.29      542.48     27.59 o
   3  -2  12        8.48       23.00     26.02 o
   4  -2  12        8.16       14.28     31.04 o
   5  -2  12       77.97       62.78     32.53 o
   6  -2  12      544.88      579.40     34.74 o
   7  -2  12     1696.18     1713.43     44.18 o
   8  -2  12        0.72       47.76     36.64 o
   9  -2  12      379.64      338.81     34.70 o
 -13  -1  12      327.55      318.51     48.66 o
 -12  -1  12     1543.83     1582.12     72.98 o
 -11  -1  12     3686.98     3651.43     61.44 o
 -10  -1  12      174.33      131.11     34.22 o
  -9  -1  12       57.84       77.02     31.56 o
  -8  -1  12      401.29      433.54     35.71 o
  -7  -1  12      108.29      113.54     28.27 o
  -6  -1  12      120.86      142.32     23.62 o
  -5  -1  12       72.85      119.39     31.58 o
  -4  -1  12     5128.13     5195.21     45.06 o
  -3  -1  12     2183.02     2202.53     33.27 o
  -2  -1  12      946.46      999.78     28.39 o
  -1  -1  12      254.94      228.81     23.63 o
   0  -1  12       65.47       88.45     30.47 o
   1  -1  12     6039.79     6124.47     45.65 o
   2  -1  12      203.60      211.94     26.42 o
   3  -1  12      997.01      968.15     34.21 o
   4  -1  12       38.81       60.70     27.36 o
   5  -1  12     1019.38     1012.34     32.57 o
   6  -1  12     2015.15     2164.38     40.25 o
   7  -1  12      347.14      357.75     32.73 o
   8  -1  12       98.41       46.43     29.27 o
 -13   0  12        6.99        9.80     38.89 o
 -12   0  12      549.32      515.38     34.93 o
 -11   0  12      285.36      266.96     36.74 o
 -10   0  12       27.21       34.68     34.25 o
  -9   0  12      462.97      495.95     84.94 o
  -8   0  12        1.72      -32.48     40.41 o
  -7   0  12       59.08       88.05     27.81 o
  -6   0  12      240.46      191.03     24.89 o
  -5   0  12      982.96     1007.04     41.62 o
  -4   0  12     2355.38     2361.88     37.71 o
  -3   0  12       40.67       51.51     29.51 o
  -2   0  12      165.67      168.19     25.70 o
  -1   0  12      254.44      223.34     29.51 o
   0   0  12     4069.57     4004.99     40.41 o
   1   0  12      351.97      358.41     31.72 o
   2   0  12      394.81      395.48     31.54 o
   3   0  12      300.94      306.20     32.50 o
   4   0  12       88.79      139.34     32.53 o
   5   0  12     3562.77     3529.80    100.54 o
   6   0  12      409.35      411.66     30.91 o
   7   0  12      234.69      169.36     28.55 o
   8   0  12      232.35      254.48     38.86 o
 -13   1  12        1.06      -51.95     68.45 o
 -12   1  12        1.61        1.86     37.38 o
 -11   1  12        0.37      -16.56     43.14 o
 -10   1  12        1.13       26.06     32.94 o
  -9   1  12      607.80      588.83     51.54 o
  -8   1  12     1545.65     1711.02     44.61 o
  -7   1  12     2784.13     2958.16     48.69 o
  -6   1  12      646.16      636.79     35.17 o
  -5   1  12      902.85      918.68     41.88 o
  -4   1  12     2623.65     2622.48     39.31 o
  -3   1  12     2585.37     2644.07     39.36 o
  -2   1  12     1155.03     1111.21     33.63 o
  -1   1  12      257.29      273.61     26.81 o
   0   1  12      244.69      255.03     33.68 o
   1   1  12      832.42      877.82     46.59 o
   2   1  12     5462.66     5564.36     49.68 o
   3   1  12      126.04      116.02     33.74 o
   4   1  12      627.05      629.84     35.21 o
   5   1  12      129.83      160.58     34.43 o
   6   1  12      607.08      581.64     32.71 o
   7   1  12        9.02       12.42     36.77 o
   8   1  12      188.95      160.57     40.15 o
 -12   2  12      105.99      132.36     46.65 o
 -11   2  12       15.08       10.02     36.30 o
 -10   2  12      421.06      399.73     44.94 o
  -9   2  12      389.66      430.81     31.47 o
  -8   2  12     1785.74     1846.40     46.07 o
  -7   2  12      133.30      125.76     39.07 o
  -6   2  12       50.98       84.16     38.19 o
  -5   2  12     2621.94     2512.68     47.42 o
  -4   2  12     2398.58     2426.75     58.45 o
  -3   2  12      306.02      329.82     31.85 o
  -2   2  12      377.29      401.08     34.02 o
  -1   2  12      140.15      130.48     30.78 o
   0   2  12     1376.41     1401.48     38.84 o
   1   2  12     4092.99     4137.19    124.45 o
   2   2  12     4943.44     5026.08     46.11 o
   3   2  12      151.35      154.73     23.77 o
   4   2  12       59.29       76.35     25.98 o
   5   2  12      207.09      205.17     30.28 o
   6   2  12      788.61      747.70     39.35 o
   7   2  12        8.31       25.14     32.40 o
 -12   3  12       10.87        7.83     33.24 o
 -11   3  12        3.82       39.58     36.00 o
 -10   3  12        0.60       46.56     35.09 o
  -9   3  12      107.82      102.91     41.11 o
  -8   3  12     1202.67     1191.02     45.19 o
  -7   3  12        6.86       -6.17     39.64 o
  -6   3  12     1011.99     1095.95     43.73 o
  -5   3  12     3461.84     3541.97     76.69 o
  -4   3  12     1278.86     1337.32     45.44 o
  -3   3  12      266.69      285.81     34.17 o
  -2   3  12     3043.75     3151.08     44.90 o
  -1   3  12      122.38      144.53     26.67 o
   0   3  12      166.09      184.58     26.84 o
   1   3  12     1956.55     1953.56     33.99 o
   2   3  12      536.65      544.28     29.33 o
   3   3  12      637.55      696.63     34.18 o
   4   3  12       95.95      115.04     31.46 o
   5   3  12     1665.79     1581.89     30.42 o
   6   3  12      106.14      101.54     33.41 o
   7   3  12      394.58      344.19     36.98 o
 -12   4  12        0.66       22.62     47.81 o
 -11   4  12        0.18       42.06     45.48 o
 -10   4  12      220.74      222.03     44.90 o
  -9   4  12     3212.97     3190.26     48.74 o
  -8   4  12     2371.20     2326.89     45.77 o
  -7   4  12      538.86      571.49     42.86 o
  -6   4  12       27.22       60.25     38.77 o
  -5   4  12     1261.66     1247.76     46.07 o
  -4   4  12      343.88      343.28     40.77 o
  -3   4  12     2220.95     2267.03     60.92 o
  -2   4  12     1357.93     1448.36     45.23 o
  -1   4  12     3180.23     3213.47     49.13 o
   0   4  12       82.05      115.58     46.92 o
   1   4  12      284.50      273.79     40.41 o
   2   4  12     2281.06     2400.82     56.37 o
   3   4  12      980.35      934.75     39.04 o
   4   4  12      537.30      571.11     52.91 o
   5   4  12      220.75      230.44     36.74 o
   6   4  12       53.73       58.78     36.74 o
 -11   5  12      215.21      229.15     39.05 o
 -10   5  12      915.57      908.94     42.06 o
  -9   5  12     3678.93     3750.02     56.55 o
  -8   5  12      920.22      976.93     46.33 o
  -7   5  12       56.77       58.96     41.40 o
  -6   5  12      350.72      359.76     43.44 o
  -5   5  12      184.25      174.30     41.08 o
  -4   5  12      128.68      163.68     45.44 o
  -3   5  12       69.56       75.46     40.00 o
  -2   5  12     2056.58     2129.31     69.27 o
  -1   5  12     1381.59     1361.54     49.48 o
   0   5  12      515.19      550.88     43.71 o
   1   5  12      409.84      423.06     59.38 o
   2   5  12      260.80      318.32     60.20 o
   3   5  12      821.41      897.24     64.32 o
   4   5  12      674.43      667.16     67.62 o
   5   5  12      201.93      131.29     55.34 o
 -11   6  12      150.65      116.04     40.87 o
 -10   6  12      217.02      189.69     47.52 o
  -9   6  12      277.83      274.57     46.07 o
  -8   6  12      233.22      210.74     45.48 o
  -7   6  12       49.38       75.88     43.44 o
  -6   6  12      266.50      290.18     48.32 o
  -5   6  12     1325.05     1328.30     59.19 o
  -4   6  12       36.84       62.40     41.93 o
  -3   6  12       13.61       61.85     58.55 o
  -2   6  12     1161.98     1093.52     64.32 o
  -1   6  12      475.34      538.51     61.03 o
   0   6  12       36.42      103.91     58.55 o
   1   6  12       49.22       28.04     61.03 o
   2   6  12      353.14      385.95     62.68 o
   3   6  12      573.29      574.80     47.01 o
   4   6  12      210.78      197.92     65.97 o
 -10   7  12       99.04       94.01     48.98 o
  -9   7  12      550.01      532.20     49.27 o
  -8   7  12      230.65      237.03     46.64 o
  -7   7  12        1.94       40.37     44.02 o
  -6   7  12      361.47      361.21     78.34 o
  -5   7  12      889.30      900.53     50.68 o
  -4   7  12        0.62       32.99     59.38 o
  -3   7  12      373.98      426.36     62.68 o
  -2   7  12       22.74       47.83     60.20 o
  -1   7  12        5.51      -61.03     61.03 o
   0   7  12       58.13      120.40     61.03 o
   1   7  12      388.17      471.71     65.15 o
   2   7  12      121.41      145.14     47.01 o
   3   7  12       14.08        9.90     65.97 o
  -9   8  12      341.29      321.38     50.44 o
  -8   8  12      321.26      297.05     48.69 o
  -7   8  12       80.90      108.03     50.72 o
  -6   8  12     1433.99     1381.24     74.22 o
  -5   8  12       58.18       84.93     50.49 o
  -4   8  12       13.73        3.30     63.50 o
  -3   8  12      135.29      117.93     64.32 o
  -2   8  12      666.41      726.54     66.80 o
  -1   8  12      418.47      404.91     65.15 o
   0   8  12       66.41       91.54     64.32 o
   1   8  12       20.94       64.32     65.97 o
   2   8  12      104.14       90.71     69.27 o
  -7   9  12      368.88      334.82     87.42 o
  -6   9  12       94.04       97.06     50.24 o
  -5   9  12      135.32      118.75     69.27 o
  -4   9  12      126.43      139.37     66.80 o
  -3   9  12     1341.79     1337.62     75.05 o
  -2   9  12      930.61      794.98     51.95 o
  -1   9  12       49.37       11.55     66.80 o
   0   9  12       54.43        5.77     68.45 o
  -1 -16  13      523.18      553.76     66.39 o
   0 -16  13       31.39       22.67     38.75 o
  -4 -15  13       32.27       49.89     47.23 o
  -3 -15  13      186.09      166.52     37.83 o
  -2 -15  13      116.50       97.03     38.28 o
  -1 -15  13       34.38       15.50     37.51 o
   0 -15  13     1545.02     1576.78     70.92 o
   1 -15  13     1844.58     1662.88     70.10 o
   2 -15  13      330.36      253.00     40.10 o
   3 -15  13      568.12      567.08     41.31 o
  -6 -14  13     1699.16     1670.35    106.80 o
  -5 -14  13     1412.87     1432.83     98.14 o
  -4 -14  13      202.75      242.84     38.76 o
  -3 -14  13       74.38      105.11     36.46 o
  -2 -14  13        3.37       45.73     35.24 o
  -1 -14  13      604.54      625.23     45.47 o
   0 -14  13     4851.60     4675.07     79.17 o
   1 -14  13     1188.10     1094.82     56.49 o
   2 -14  13        1.42       18.23     36.00 o
   3 -14  13        4.85        8.39     45.19 o
   4 -14  13       22.46       31.54     68.45 o
   5 -14  13       77.18       91.33     38.89 o
  -7 -13  13      358.34      399.66     50.72 o
  -6 -13  13     1127.18     1084.24     40.87 o
  -5 -13  13      347.04      320.06     36.61 o
  -4 -13  13     1494.09     1565.30    123.70 o
  -3 -13  13     1383.42     1378.93     40.60 o
  -2 -13  13      120.69      124.78     30.89 o
  -1 -13  13     1195.02     1224.54     39.58 o
   0 -13  13     1631.21     1677.38     78.76 o
   1 -13  13      376.52      335.04     36.14 o
   2 -13  13      347.42      401.04     42.83 o
   3 -13  13      162.34      168.87     44.27 o
   4 -13  13      114.54      138.93     30.31 o
   5 -13  13       16.80       28.45     31.49 o
   6 -13  13      333.37      325.55     48.69 o
  -8 -12  13      732.91      625.51     40.54 o
  -7 -12  13      143.34      132.60     45.77 o
  -6 -12  13       56.55        2.44     35.69 o
  -5 -12  13      558.52      583.34     37.42 o
  -4 -12  13     3142.35     3093.17     50.72 o
  -3 -12  13     1077.06     1033.85     43.15 o
  -2 -12  13      408.00      396.23     56.49 o
  -1 -12  13      421.02      441.62     33.99 o
   0 -12  13       18.49       75.24     49.07 o
   1 -12  13      499.42      525.30     42.27 o
   2 -12  13      432.00      417.43     35.80 o
   3 -12  13      265.50      260.66     35.87 o
   4 -12  13      254.18      290.73     42.86 o
   5 -12  13        0.54       -9.99     46.59 o
   6 -12  13      745.76      773.29     61.44 o
  -9 -11  13      683.30      719.71     88.24 o
  -8 -11  13      237.17      190.26     45.19 o
  -7 -11  13      501.88      399.36     37.78 o
  -6 -11  13       17.33       19.55     34.48 o
  -5 -11  13      661.43      611.38     77.52 o
  -4 -11  13      231.73      207.82     29.44 o
  -3 -11  13     1412.01     1498.82     65.15 o
  -2 -11  13     1103.99     1126.54     51.95 o
  -1 -11  13     1302.46     1284.02     59.38 o
   0 -11  13        8.59       -0.95     32.57 o
   1 -11  13       46.64       18.40     32.01 o
   2 -11  13     1227.36     1219.09     70.51 o
   3 -11  13      537.32      557.69     41.69 o
   4 -11  13       84.64       94.29     33.55 o
   5 -11  13       27.62       25.51     35.97 o
   6 -11  13      557.55      504.43     33.21 o
   7 -11  13     1687.38     1599.25     71.97 o
 -10 -10  13      295.53      180.03     40.10 o
  -9 -10  13      355.58      393.24     46.59 o
  -8 -10  13       10.44       42.85     55.67 o
  -7 -10  13       45.28       35.33     41.94 o
  -6 -10  13       86.93      104.79     28.57 o
  -5 -10  13      185.26      193.72     39.36 o
  -4 -10  13      779.75      760.80     30.61 o
  -3 -10  13      746.92      802.94     40.52 o
  -2 -10  13     2566.94     2653.41     44.90 o
  -1 -10  13      598.10      552.53     40.41 o
   0 -10  13       89.39      125.40     31.57 o
   1 -10  13     2791.09     2875.28     48.24 o
   2 -10  13      807.83      917.92     82.88 o
   3 -10  13       14.36       39.15     42.06 o
   4 -10  13       53.37       28.12     32.95 o
   5 -10  13       86.04      150.39     52.37 o
   6 -10  13     3591.26     3475.99     39.92 o
   7 -10  13     1053.30      970.64     32.33 o
   8 -10  13      306.99      215.24     51.13 o
 -10  -9  13        6.34        5.82     37.78 o
  -9  -9  13        8.14       53.60     32.07 o
  -8  -9  13      149.07      165.67     35.20 o
  -7  -9  13       94.46      158.36     33.81 o
  -6  -9  13      487.58      472.62     40.24 o
  -5  -9  13       95.91      131.54     37.90 o
  -4  -9  13        3.50      -21.03     27.41 o
  -3  -9  13      292.52      345.82     51.95 o
  -2  -9  13        9.53       -3.71     30.36 o
  -1  -9  13      170.91      192.15     52.78 o
   0  -9  13     5722.76     6032.51     52.48 o
   1  -9  13     1576.42     1608.11     41.67 o
   2  -9  13      146.99      112.30     38.19 o
   3  -9  13     1612.03     1668.07     39.63 o
   4  -9  13      245.55      228.16     34.85 o
   5  -9  13     1641.26     1637.34     34.46 o
   6  -9  13      479.97      476.53     45.65 o
   7  -9  13      242.77      215.40     32.41 o
   8  -9  13      112.78      134.45     27.77 o
 -11  -8  13       15.68       28.86     65.97 o
 -10  -8  13       24.94       62.68     42.88 o
  -9  -8  13        0.82      -31.34     40.82 o
  -8  -8  13        6.65      -32.95     32.95 o
  -7  -8  13      919.80      858.58     76.28 o
  -6  -8  13      268.49      296.79     32.78 o
  -5  -8  13      107.04      114.75     30.03 o
  -4  -8  13     1582.12     1665.73     36.45 o
  -3  -8  13     4426.24     4528.49     50.15 o
  -2  -8  13     2830.61     2725.80     51.95 o
  -1  -8  13      111.94      169.06     51.13 o
   0  -8  13      142.07      224.09     26.53 o
   1  -8  13      396.98      461.17     27.69 o
   2  -8  13     5050.84     5099.42     47.66 o
   3  -8  13     3342.79     3427.46     49.48 o
   4  -8  13      361.68      338.51     26.63 o
   5  -8  13      175.27      168.99     26.17 o
   6  -8  13      124.30      101.43     24.76 o
   7  -8  13      208.61      237.45     32.69 o
   8  -8  13       17.02        5.50     27.14 o
 -11  -7  13        2.07       75.06     44.86 o
 -10  -7  13       11.65      -29.74     29.74 o
  -9  -7  13       18.71       59.38     56.90 o
  -8  -7  13      692.32      722.39     41.11 o
  -7  -7  13       52.72      137.28     46.18 o
  -6  -7  13      110.05      171.46     37.61 o
  -5  -7  13      670.97      677.03     32.78 o
  -4  -7  13     4081.83     4135.85    126.18 o
  -3  -7  13     5164.14     5163.10     51.13 o
  -2  -7  13       13.08       45.50     29.86 o
  -1  -7  13      844.59      814.78     40.41 o
   0  -7  13       29.34       22.45     34.22 o
   1  -7  13     1144.52     1071.77     33.99 o
   2  -7  13     4431.74     4625.03     51.60 o
   3  -7  13     2782.68     2854.34    100.92 o
   4  -7  13     2545.22     2562.46     64.97 o
   5  -7  13      727.36      686.56     27.93 o
   6  -7  13      266.99      232.34     30.50 o
   7  -7  13      470.01      472.78     29.00 o
   8  -7  13      129.24      109.14     28.77 o
 -12  -6  13        2.50       20.97     33.57 o
 -11  -6  13        6.44       71.69     35.24 o
 -10  -6  13       58.01       69.80     58.55 o
  -9  -6  13      373.90      402.17     41.40 o
  -8  -6  13      674.66      706.74     56.90 o
  -7  -6  13     2081.32     2117.79     44.61 o
  -6  -6  13      128.95      170.58     34.64 o
  -5  -6  13     1692.48     1714.84     36.26 o
  -4  -6  13     5110.13     5001.40     43.44 o
  -3  -6  13      251.04      278.34     54.02 o
  -2  -6  13     1054.96     1076.29     49.48 o
  -1  -6  13      287.01      276.27     54.43 o
   0  -6  13     3696.47     3705.21     53.60 o
   1  -6  13      103.12      107.04     37.61 o
   2  -6  13       98.24      125.42     31.57 o
   3  -6  13     2338.78     2405.67     54.40 o
   4  -6  13      840.18      887.11     35.71 o
   5  -6  13     1077.22     1158.12     35.21 o
   6  -6  13     1097.18     1094.46     29.79 o
   7  -6  13      761.75      745.69     37.45 o
   8  -6  13      400.65      422.70     38.88 o
 -12  -5  13        7.28       34.43     30.02 o
 -11  -5  13       86.06      110.42     27.85 o
 -10  -5  13      428.08      422.68     43.14 o
  -9  -5  13      268.17      265.80     33.22 o
  -8  -5  13     7046.97     7141.67     72.57 o
  -7  -5  13     3379.11     3407.28     42.58 o
  -6  -5  13      412.23      415.83     59.79 o
  -5  -5  13      388.19      378.22     31.84 o
  -4  -5  13       80.42       41.65     35.57 o
  -3  -5  13      140.69      172.90     29.58 o
  -2  -5  13      633.20      691.57     38.19 o
  -1  -5  13    12524.67    12924.28     98.14 o
   0  -5  13     5095.47     5033.89     48.25 o
   1  -5  13     1992.17     1962.04     30.16 o
   2  -5  13      456.30      575.48     35.73 o
   3  -5  13     1370.49     1394.92     30.66 o
   4  -5  13       39.71       53.39     27.59 o
   5  -5  13      620.59      611.41     30.07 o
   6  -5  13      360.27      322.64     26.91 o
   7  -5  13       52.39       57.91     28.46 o
   8  -5  13       10.19       13.87     33.11 o
 -12  -4  13       28.67       99.31     46.73 o
 -11  -4  13     1244.12     1171.34     64.99 o
 -10  -4  13      180.68      216.55     41.40 o
  -9  -4  13     2189.30     2256.38     41.61 o
  -8  -4  13     2743.50     2817.51     41.61 o
  -7  -4  13     5618.75     5575.62     65.97 o
  -6  -4  13     1333.28     1326.58     36.40 o
  -5  -4  13      314.87      358.73     47.42 o
  -4  -4  13       33.82       84.09     35.86 o
  -3  -4  13      334.73      357.78     28.28 o
  -2  -4  13     1938.08     1831.76     72.98 o
  -1  -4  13     6526.87     6604.68     44.02 o
   0  -4  13     5825.09     5881.70     85.30 o
   1  -4  13       73.23       59.64     26.02 o
   2  -4  13      610.57      676.92     38.13 o
   3  -4  13      425.28      462.63     29.54 o
   4  -4  13     1109.38     1151.50     30.75 o
   5  -4  13      111.85      133.44     28.58 o
   6  -4  13        6.92       20.78     29.00 o
   7  -4  13      140.56      160.05     28.34 o
   8  -4  13     1038.55      962.31     29.99 o
 -12  -3  13      847.58      753.25     45.77 o
 -11  -3  13     1493.62     1574.42     44.17 o
 -10  -3  13      315.93      295.50     32.50 o
  -9  -3  13      124.41      145.35     28.83 o
  -8  -3  13      589.01      629.99     40.81 o
  -7  -3  13      237.79      233.47     32.34 o
  -6  -3  13      473.32      539.68     32.18 o
  -5  -3  13      140.24      160.96     36.70 o
  -4  -3  13     2795.38     2654.05     94.43 o
  -3  -3  13     1373.94     1302.04     33.80 o
  -2  -3  13     1529.64     1603.18     56.57 o
  -1  -3  13      164.33      149.33     30.79 o
   0  -3  13      196.55      248.19     30.46 o
   1  -3  13      747.89      713.81     27.88 o
   2  -3  13     1695.67     1748.06     32.38 o
   3  -3  13     1600.06     1737.69     35.99 o
   4  -3  13     1192.58     1222.43     31.89 o
   5  -3  13       80.41      102.23     32.83 o
   6  -3  13      167.34      180.32     34.73 o
   7  -3  13     1036.32      935.33     48.44 o
   8  -3  13      192.18      154.60     29.73 o
 -12  -2  13     1010.44     1024.72     49.27 o
 -11  -2  13     1074.61     1037.52    106.38 o
 -10  -2  13     3325.29     3494.44     47.39 o
  -9  -2  13      858.03      830.74     38.32 o
  -8  -2  13       56.75       68.75     28.21 o
  -7  -2  13       31.53       57.46     27.10 o
  -6  -2  13      502.19      571.00     26.09 o
  -5  -2  13     1238.16     1213.87     30.92 o
  -4  -2  13      273.98      253.74     24.19 o
  -3  -2  13      302.20      326.35     30.14 o
  -2  -2  13        0.61       -7.02     24.21 o
  -1  -2  13       35.83       49.24     29.20 o
   0  -2  13     3108.58     3150.38     54.84 o
   1  -2  13      891.55      945.58     29.73 o
   2  -2  13     1251.01     1286.27     28.97 o
   3  -2  13      401.49      391.84     34.18 o
   4  -2  13      156.81      122.42     33.16 o
   5  -2  13      701.27      706.38     45.96 o
   6  -2  13        0.34        8.92     27.04 o
   7  -2  13      498.02      546.94     37.76 o
   8  -2  13        1.13      -15.11     38.41 o
 -12  -1  13      183.22      154.05     46.36 o
 -11  -1  13     1737.24     1867.01     42.58 o
 -10  -1  13      638.32      637.19     37.18 o
  -9  -1  13       11.11       41.80     32.34 o
  -8  -1  13      544.70      542.27     28.95 o
  -7  -1  13       46.76       67.78     33.64 o
  -6  -1  13      175.92      208.92     38.77 o
  -5  -1  13      190.61      213.46     30.00 o
  -4  -1  13       37.59       41.09     29.19 o
  -3  -1  13       23.34       19.76     28.72 o
  -2  -1  13      415.76      493.03     30.79 o
  -1  -1  13     8775.22     9090.65     53.90 o
   0  -1  13        0.23       17.72     29.99 o
   1  -1  13       48.67       55.02     30.79 o
   2  -1  13       47.72       53.11     30.77 o
   3  -1  13       13.46        4.00     33.21 o
   4  -1  13      309.63      367.46     28.92 o
   5  -1  13      701.21      771.24     46.61 o
   6  -1  13     2465.56     2422.58     35.54 o
   7  -1  13     1163.62     1044.23     40.58 o
   8  -1  13       91.22       86.10     33.52 o
 -12   0  13        2.41       45.90     32.94 o
 -11   0  13      286.32      255.31     37.18 o
 -10   0  13      243.90      239.52     43.73 o
  -9   0  13      532.94      558.03     35.20 o
  -8   0  13       73.30      102.67     56.49 o
  -7   0  13      280.85      298.59     34.17 o
  -6   0  13        4.36       10.49     38.19 o
  -5   0  13      638.23      611.59     33.59 o
  -4   0  13        8.34       52.98     31.51 o
  -3   0  13      412.50      430.55     27.48 o
  -2   0  13     2920.88     3046.45     40.60 o
  -1   0  13     6196.26     6251.02     49.23 o
   0   0  13      104.19      129.98     30.58 o
   1   0  13       45.29       36.09     37.58 o
   2   0  13       67.88       99.10     27.30 o
   3   0  13      276.24      288.62     33.49 o
   4   0  13      186.00      179.54     34.11 o
   5   0  13     3234.49     3408.79     45.28 o
   6   0  13     3052.89     2901.23     63.76 o
   7   0  13        1.70       -2.09     32.52 o
 -12   1  13        4.44      -18.14     33.24 o
 -11   1  13      661.29      574.20     39.16 o
 -10   1  13       57.12       91.53     42.86 o
  -9   1  13      790.33      758.47     37.42 o
  -8   1  13      252.91      259.87     33.82 o
  -7   1  13       69.72      130.07     31.73 o
  -6   1  13     2496.89     2544.29     55.17 o
  -5   1  13     1153.96     1207.28     35.35 o
  -4   1  13      561.84      575.06     33.13 o
  -3   1  13        1.47       24.20     30.14 o
  -2   1  13     1684.52     1695.10     37.57 o
  -1   1  13     1008.81     1010.20     35.69 o
   0   1  13      390.15      379.83     28.21 o
   1   1  13      198.70      192.81     29.55 o
   2   1  13     3449.04     3621.59     53.75 o
   3   1  13     1331.77     1475.91     39.07 o
   4   1  13      237.19      317.80     37.50 o
   5   1  13     2593.77     2532.22     39.51 o
   6   1  13       88.06       80.61     32.82 o
   7   1  13      192.84      228.16     34.21 o
 -12   2  13      440.37      420.98     35.86 o
 -11   2  13      194.38      195.08     62.26 o
 -10   2  13      155.36      190.23     36.91 o
  -9   2  13      934.12      955.36     45.77 o
  -8   2  13      218.10      211.26     34.32 o
  -7   2  13      293.58      306.97     41.40 o
  -6   2  13     1181.59     1201.55     61.85 o
  -5   2  13     1952.12     2039.24     40.58 o
  -4   2  13     2030.67     2058.63     39.67 o
  -3   2  13     1247.50     1316.89     36.46 o
  -2   2  13        6.10        6.13     32.58 o
  -1   2  13      808.14      822.36     35.19 o
   0   2  13      158.96      158.83     33.89 o
   1   2  13     3220.98     3328.37     48.67 o
   2   2  13     6022.44     6179.28     56.92 o
   3   2  13     1160.58     1266.44     40.81 o
   4   2  13      325.85      330.24     31.72 o
   5   2  13        0.08       10.69     35.87 o
   6   2  13      266.46      269.91     35.42 o
 -11   3  13      176.59      222.34     38.38 o
 -10   3  13       68.05       79.57     44.31 o
  -9   3  13      301.55      344.72     44.02 o
  -8   3  13      406.18      322.29     35.80 o
  -7   3  13      151.85       98.55     41.40 o
  -6   3  13      862.57      827.15     62.68 o
  -5   3  13     1940.08     2064.34     48.97 o
  -4   3  13     2371.97     2417.53     54.59 o
  -3   3  13       83.82       95.42     34.02 o
  -2   3  13     1902.09     1909.42     44.76 o
  -1   3  13     1225.58     1266.66     40.58 o
   0   3  13      203.96      211.43     32.06 o
   1   3  13     1507.58     1519.68     36.81 o
   2   3  13      903.49      875.32     32.01 o
   3   3  13       45.74       69.11     28.59 o
   4   3  13       16.88       40.94     29.69 o
   5   3  13       13.29       58.64     34.16 o
   6   3  13       15.25       24.84     52.88 o
 -11   4  13      110.95       83.54     38.44 o
 -10   4  13      243.20      204.71     46.64 o
  -9   4  13      433.30      421.44     46.65 o
  -8   4  13     2327.83     2357.68     52.77 o
  -7   4  13      246.63      296.54     35.80 o
  -6   4  13       67.48       81.64     57.73 o
  -5   4  13     1177.29     1237.24     50.68 o
  -4   4  13      626.73      584.47     43.42 o
  -3   4  13     2022.27     2073.83     62.64 o
  -2   4  13      913.29      895.68     61.27 o
  -1   4  13       18.72        3.64     43.89 o
   0   4  13      294.13      239.16     58.55 o
   1   4  13       25.45       36.29     41.23 o
   2   4  13       39.50       57.73     59.38 o
   3   4  13      127.15      163.16     48.63 o
   4   4  13      201.69      223.95     38.68 o
   5   4  13       54.57       48.61     45.80 o
 -10   5  13       43.79       51.13     47.23 o
  -9   5  13     2747.73     2670.45     55.67 o
  -8   5  13     2475.67     2625.51     55.09 o
  -7   5  13      774.78      897.86     46.94 o
  -6   5  13       87.63      126.56     46.75 o
  -5   5  13      191.13      160.79     45.97 o
  -4   5  13     1635.63     1718.29     63.55 o
  -3   5  13     1170.27     1121.26     69.36 o
  -2   5  13      682.68      736.43     62.68 o
  -1   5  13      166.61      226.79     59.38 o
   0   5  13      563.27      525.32     61.03 o
   1   5  13      351.43      405.74     61.85 o
   2   5  13       31.91      -61.85     61.85 o
   3   5  13        5.11      -11.55     65.15 o
   4   5  13      118.41      125.35     47.83 o
 -10   6  13      240.92      181.19     65.56 o
  -9   6  13      682.90      669.49     65.15 o
  -8   6  13      769.26      722.50     49.56 o
  -7   6  13       36.85       48.37     44.89 o
  -6   6  13       43.32       71.46     48.53 o
  -5   6  13      141.56      182.54     53.64 o
  -4   6  13       18.16       43.31     61.80 o
  -3   6  13       12.06       32.16     59.38 o
  -2   6  13       75.53       92.36     61.03 o
  -1   6  13       33.93      -11.55     60.20 o
   0   6  13      411.87      427.18     46.18 o
   1   6  13        0.22       -1.65     64.32 o
   2   6  13       13.76      -53.60     65.15 o
   3   6  13      340.14      343.89     47.83 o
  -9   7  13       11.02       39.15     48.11 o
  -8   7  13       10.77       29.18     46.36 o
  -7   7  13      195.39      197.10     66.80 o
  -6   7  13        0.91        5.79     54.81 o
  -5   7  13      148.49      160.37     64.43 o
  -4   7  13      767.74      771.89     67.62 o
  -3   7  13      542.95      503.05     66.80 o
  -2   7  13      344.24      393.37     65.97 o
  -1   7  13       27.40       63.50     62.68 o
   0   7  13       31.47       -9.90     64.32 o
   1   7  13      115.42       81.64     47.01 o
   2   7  13      649.26      622.63     51.95 o
  -7   8  13        0.57       27.94     59.77 o
  -6   8  13       18.62       23.57     61.64 o
  -4   8  13       56.49       43.71     66.80 o
  -3   8  13      265.25      258.95     67.62 o
  -2   8  13      381.64      333.99     67.62 o
  -1   8  13      409.30      398.32     68.45 o
   0   8  13       15.26        4.95     67.62 o
  -4   9  13       40.29       20.62     70.10 o
  -3   9  13      319.10      325.75     72.57 o
  -4 -15  14      393.94      343.79     35.86 o
  -3 -15  14      946.78      852.02     41.74 o
  -2 -15  14       21.73       24.62     46.94 o
  -1 -15  14       19.17       14.99     38.38 o
   0 -15  14      265.87      296.06     67.62 o
   1 -15  14      142.70      125.40     38.89 o
   2 -15  14      519.24      498.16     41.23 o
  -6 -14  14     1084.66      953.18     65.56 o
  -5 -14  14      131.38      124.19     37.83 o
  -4 -14  14       77.75       71.15     38.89 o
  -3 -14  14        1.53       44.75     37.51 o
  -2 -14  14       20.11      101.15     45.19 o
  -1 -14  14      325.50      371.67     54.84 o
   0 -14  14     2079.76     1826.65     55.25 o
   1 -14  14     2833.46     2582.55     87.00 o
   2 -14  14      418.25      376.59     33.50 o
   3 -14  14       64.54      161.13     60.20 o
   4 -14  14       67.89       78.76     40.00 o
  -7 -13  14      631.65      602.82     41.56 o
  -6 -13  14      736.40      636.89     57.31 o
  -5 -13  14      541.31      445.89     32.94 o
  -4 -13  14       19.41       66.17     35.37 o
  -3 -13  14      378.37      412.48     51.13 o
  -2 -13  14       31.48       81.19     33.71 o
  -1 -13  14     1300.19     1301.29     80.41 o
   0 -13  14     1749.17     1853.14     82.05 o
   1 -13  14      843.57      899.06     64.74 o
   2 -13  14        4.35       41.11     34.63 o
   3 -13  14       21.66        7.14     35.85 o
   4 -13  14      313.52      287.52     45.44 o
   5 -13  14      138.58      162.49     37.68 o
  -8 -12  14       54.77      101.43     47.82 o
  -7 -12  14        5.08       11.56     36.91 o
  -6 -12  14      371.42      356.79     37.51 o
  -5 -12  14      138.58       88.83     43.44 o
  -4 -12  14     1375.54     1373.66     82.05 o
  -3 -12  14     1046.64     1112.79     73.40 o
  -2 -12  14       13.75       -2.14     33.41 o
  -1 -12  14       20.30       74.63     46.59 o
   0 -12  14        3.36        7.01     54.84 o
   1 -12  14     1605.44     1471.07     63.50 o
   2 -12  14        1.76       55.31     33.40 o
   3 -12  14      292.01      313.10     35.80 o
   4 -12  14       61.15       63.50     30.91 o
   5 -12  14       21.27       81.69     44.58 o
   6 -12  14      199.50      186.08     34.49 o
  -9 -11  14      999.35     1025.97     50.73 o
  -8 -11  14     1377.73     1238.15     70.51 o
  -7 -11  14      200.93      285.48     44.86 o
  -6 -11  14        2.84      -11.13     42.57 o
  -5 -11  14     1616.06     1507.38     45.75 o
  -4 -11  14     1492.96     1481.67     45.77 o
  -3 -11  14      277.19      281.42     67.62 o
  -2 -11  14       91.22       66.30     59.79 o
  -1 -11  14      468.94      478.31     40.41 o
   0 -11  14     4530.02     4338.00    175.24 o
   1 -11  14       95.17       84.03     40.22 o
   2 -11  14       20.25        6.45     32.95 o
   3 -11  14      145.75      136.23     55.25 o
   4 -11  14       24.54       68.98     35.37 o
[truncated: 70,760 more chars]
